# Supplementary material for: Epigenetic characterization of housekeeping core promoters and their importance in tumor suppression
Source: Nucleic Acids Res. 2023 Dec 12;52(3):1107–19. doi: 10.1093/nar/gkad1164 (PMC10853790; doi:10.1093/nar/gkad1164)
Supplement: gkad1164_supplemental_files [file gkad1164_supplemental_files.zip]

Archive with 6 entries (6 files):
- Supplementary_Figures.pdf
- Supplementary_notes.docx
- Supplementary_Table_1.csv
- Supplementary_Table_2.csv
- Supplementary_Table_3.csv
- Supplementary_Table_4.csv
