# Supplementary material for: Epigenetic characterization of housekeeping core promoters and their importance in tumor suppression
Source: Nucleic Acids Res. 2023 Dec 12;52(3):1107–19. doi: 10.1093/nar/gkad1164 (PMC10853790; doi:10.1093/nar/gkad1164)
Supplement: gkad1164_supplemental_files [file gkad1164_supplemental_files.zip › Supplementary_Table_3.csv]

region_id	gene_name	TSS	strand	gene_biotype	is_HKG	dist_to_telomere	percentage_cancer	per_healthy_validate	rank
chr19:58058989-58059488	ZNF135	58059239	+	protein_coding	FALSE	558377	11.53846154	95.23809524	1
chr19:57708962-57709461	ZNF154	57709204	-	protein_coding	FALSE	908412	11.53846154	95.23809524	2
chr19:56477152-56478177	ZNF667-AS1	56477590	+	lncRNA	FALSE	2140026	15.38461538	95.23809524	3
chr19:56477152-56478177	ZNF667	56477374	-	protein_coding	FALSE	2140242	15.38461538	95.23809524	4
chr19:53254646-53255153	ZNF677	53254898	-	protein_coding	FALSE	5362718	23.07692308	95.23809524	5
chr19:57583726-57584309	ZIK1	57584140	+	protein_coding	FALSE	1033476	26.92307692	100	6
chr19:51887687-51888274	ZNF649-AS1	51888025	+	lncRNA	FALSE	6729591	26.92307692	95.23809524	7
chr19:51887687-51888274	ZNF577	51887980	-	protein_coding	FALSE	6729636	26.92307692	95.23809524	8
chr19:57935138-57935637	ZNF418	57935387	-	protein_coding	FALSE	682229	30.76923077	100	9
chr19:56507593-56508092	ZNF471	56507850	+	protein_coding	FALSE	2109766	30.76923077	95.23809524	10
chr2:200585758-200586257	AOX1	200586014	+	protein_coding	FALSE	41607515	30.76923077	100	11
chr12:66188948-66189447	IRAK3	66189195	+	protein_coding	FALSE	67086114	30.76923077	95.23809524	12
chr8:71843866-71844746	MSC	71844412	-	protein_coding	FALSE	73294224	30.76923077	95.23809524	13
chr8:71843866-71844746	MSC-AS1	71844218	+	lncRNA	FALSE	73294418	30.76923077	95.23809524	14
chr7:79453325-79454209	MAGI2-AS3	79453766	+	lncRNA	FALSE	79892207	30.76923077	90.47619048	15
chr7:79453325-79454209	MAGI2	79453667	-	protein_coding	FALSE	79892306	30.76923077	90.47619048	16
chr6:26240176-26240675	H4C6	26240393	+	protein_coding	FALSE	144565586	30.76923077	100	17
chr3:44584714-44585213	ZNF660	44584962	+	protein_coding	FALSE	153710597	30.76923077	90.47619048	18
chr3:44584714-44585213	ZNF197	44584888	+	protein_coding	FALSE	153710671	30.76923077	90.47619048	19
chr19:36605027-36605554	ZNF382	36605313	+	protein_coding	FALSE	22012303	34.61538462	90.47619048	20
chr19:36605027-36605554	ZNF529	36605276	-	protein_coding	FALSE	22012340	34.61538462	90.47619048	21
chr20:32190111-32190610	TSPY26P	32190360	-	transcribed_processed_pseudogene	FALSE	32253807	34.61538462	95.23809524	22
chr17:28718019-28718518	RAB34	28718268	-	protein_coding	FALSE	54539173	34.61538462	90.47619048	23
chr14:52068979-52069478	NID2	52069059	-	protein_coding	FALSE	54974659	34.61538462	90.47619048	24
chr3:44554925-44555424	ZKSCAN7	44555193	+	protein_coding	FALSE	153740366	34.61538462	95.23809524	25
chr19:58439973-58440510	ZNF132	58440153	-	protein_coding	FALSE	177463	38.46153846	100	26
chr19:56367871-56368431	ZSCAN5A	56368383	-	protein_coding	FALSE	2249233	38.46153846	100	27
chr19:56367871-56368431	ZNF542P	56368139	+	transcribed_unprocessed_pseudogene	FALSE	2249477	38.46153846	100	28
chr19:52369667-52370166	ZNF880	52369917	+	protein_coding	FALSE	6247699	38.46153846	95.23809524	29
chr19:37506632-37507337	ZNF793-AS1	37507046	-	lncRNA	FALSE	21110570	38.46153846	100	30
chr19:37506632-37507337	ZNF793	37506982	+	protein_coding	FALSE	21110634	38.46153846	100	31
chr5:154850436-154850935	FAXDC2	154850613	-	protein_coding	FALSE	26687646	38.46153846	90.47619048	32
chr12:104303480-104303981	EID3	104303739	+	protein_coding	FALSE	28971570	38.46153846	100	33
chr5:150155610-150156109	PDGFRB	150155859	-	protein_coding	FALSE	31382400	38.46153846	100	34
chr19:20424716-20425215	ZNF826P	20424965	-	transcribed_unprocessed_pseudogene	FALSE	38192651	38.46153846	95.23809524	35
chrX:101550280-101550780	ARMCX1	101550547	+	protein_coding	FALSE	54490348	38.46153846	95.23809524	36
chr11:65833637-65834188	SNX32	65833899	+	protein_coding	FALSE	69252723	38.46153846	100	37
chr17:10729527-10730042	TMEM220	10729986	-	protein_coding	FALSE	72527455	38.46153846	100	38
chr17:10729527-10730042	TMEM220-AS1	10729777	+	lncRNA	FALSE	72527664	38.46153846	100	39
chr12:4273486-4273985	CCND2	4273762	+	protein_coding	FALSE	129001547	38.46153846	100	40
chr19:58098099-58098613	ZSCAN18	58098231	-	protein_coding	FALSE	519385	42.30769231	95.23809524	41
chr19:57888825-57889324	ZNF814	57889074	-	protein_coding	FALSE	728542	42.30769231	100	42
chr19:56538341-56539197	ZFP28	56538948	+	protein_coding	FALSE	2078668	42.30769231	100	43
chr21:43362100-43362599	LINC01679	43362349	-	lncRNA	FALSE	3347634	42.30769231	90.47619048	44
chr19:49527368-49528082	RCN3	49528003	+	protein_coding	FALSE	9089613	42.30769231	95.23809524	45
chr22:27801249-27801748	MN1	27801756	-	protein_coding	FALSE	23016712	42.30769231	95.23809524	46
chr19:20661347-20661848	ZNF626	20661596	-	protein_coding	FALSE	37956020	42.30769231	95.23809524	47
chrX:84502230-84502729	HDX	84502479	-	protein_coding	FALSE	71538416	42.30769231	95.23809524	48
chr17:5078209-5078708	ZFP3	5078467	+	protein_coding	FALSE	78178974	42.30769231	95.23809524	49
chr4:56504959-56505458	ARL9	56505209	+	protein_coding	FALSE	133709346	42.30769231	100	50
chr2:101474454-101474953	RFX8	101474703	-	protein_coding	FALSE	140718826	42.30769231	90.47619048	51
chr3:44712393-44712892	ZNF502	44712643	+	protein_coding	FALSE	153582916	42.30769231	90.47619048	52
chr5:179060152-179060664	ZNF354C	179060373	+	protein_coding	FALSE	2477886	46.15384615	95.23809524	53
chr13:102394270-102394827	FGF14-AS2	102394612	+	lncRNA	FALSE	11969716	46.15384615	100	54
chr13:102394270-102394827	FGF14-IT1	102394519	-	lncRNA	FALSE	11969809	46.15384615	100	55
chr19:44401362-44401861	ZNF285	44401608	-	protein_coding	FALSE	14216008	46.15384615	90.47619048	56
chrX:135022287-135022786	RTL8B	135022542	-	protein_coding	FALSE	21018353	46.15384615	90.47619048	57
chr5:150904734-150905233	ZNF300	150904983	-	protein_coding	FALSE	30633276	46.15384615	100	58
chr19:20077708-20078243	ZNF90	20077994	+	protein_coding	FALSE	38539622	46.15384615	90.47619048	59
chr19:17847783-17848282	JAK3	17848032	-	protein_coding	FALSE	40769584	46.15384615	95.23809524	60
chr5:137735841-137736340	KLHL3	137736089	-	protein_coding	FALSE	43802170	46.15384615	90.47619048	61
chr17:38967153-38967652	FBXO47	38967403	-	protein_coding	FALSE	44290038	46.15384615	100	62
chr10:89207065-89207604	CH25H	89207317	-	protein_coding	FALSE	44590105	46.15384615	90.47619048	63
chr19:12064449-12064948	ZNF844	12064731	+	protein_coding	FALSE	46552885	46.15384615	100	64
chr14:58637789-58638288	DACT1	58637962	+	protein_coding	FALSE	48405756	46.15384615	90.47619048	65
chrX:103214842-103215341	BEX4	103215108	+	protein_coding	FALSE	52825787	46.15384615	100	66
chr12:57604372-57604871	DTX3	57604622	+	protein_coding	FALSE	75670687	46.15384615	95.23809524	67
chr1:46203084-46203583	LURAP1	46203334	+	protein_coding	FALSE	202753088	46.15384615	90.47619048	68
chr1:46203084-46203583	POMGNT1	46203238	-	protein_coding	TRUE	202753184	46.15384615	90.47619048	69
chr2:28810570-28811083	SPDYA	28810829	+	protein_coding	FALSE	213382700	46.15384615	100	70
chr19:58154925-58155338	ZNF329	58155110	-	protein_coding	FALSE	462506	50	100	71
chr19:56567250-56567770	ZNF470	56567526	+	protein_coding	FALSE	2050090	50	100	72
chr22:46044619-46045118	LINC00899	46044853	-	lncRNA	FALSE	4773615	50	90.47619048	73
chr11:125496061-125496560	FEZ1	125496317	-	protein_coding	FALSE	9590305	50	100	74
chr16:79600476-79601047	MAF	79600737	-	protein_coding	FALSE	10737608	50	100	75
chr21:26845160-26845659	ADAMTS1	26845409	-	protein_coding	FALSE	19864574	50	95.23809524	76
chr8:121639096-121639595	HAS2-AS1	121639346	+	lncRNA	FALSE	23499290	50	90.47619048	77
chrX:129523256-129523755	SMARCA1	129523500	-	protein_coding	FALSE	26517395	50	100	78
chr19:23762764-23763263	RPSAP58	23763011	+	protein_coding	FALSE	34854605	50	95.23809524	79
chr10:91632852-91633351	PPP1R3C	91633071	-	protein_coding	FALSE	42164351	50	95.23809524	80
chr10:88582941-88583575	RNLS	88583318	-	protein_coding	FALSE	45214104	50	100	81
chr19:12156482-12156981	ZNF625	12156734	-	protein_coding	FALSE	46460882	50	95.23809524	82
chr19:12156482-12156981	ZNF625-ZNF20	12156731	-	protein_coding	FALSE	46460885	50	95.23809524	83
chr8:90985008-90985507	C8orf88	90985238	-	protein_coding	FALSE	54153398	50	95.23809524	84
chr16:17470632-17471131	XYLT1	17470960	-	protein_coding	FALSE	72867385	50	100	85
chr3:119702761-119703271	CFAP91	119703022	+	protein_coding	FALSE	78592537	50	100	86
chr1:150282149-150282782	CIART	150282543	+	protein_coding	FALSE	98673879	50	95.23809524	87
chr8:13133051-13133570	DLC1	13133289	-	protein_coding	FALSE	132005347	50	90.47619048	88
chr3:62318698-62319240	C3orf14	62319015	+	protein_coding	FALSE	135976544	50	100	89
chr3:62318698-62319240	PTPRG-AS1	62318960	-	lncRNA	FALSE	135976599	50	100	90
chr6:26223864-26224347	H3C6	26224199	+	protein_coding	FALSE	144581780	50	100	91
chr6:18122371-18122892	NHLRC1	18122677	-	protein_coding	FALSE	152683302	50	100	92
chr2:70978195-70978694	ANKRD53	70978452	+	protein_coding	FALSE	171215077	50	90.47619048	93
chr1:232805398-232805607	MAP10	232805416	+	protein_coding	FALSE	16151006	53.84615385	90.47619048	94
chr17:63848945-63849326	TCAM1P	63849292	+	transcribed_unitary_pseudogene	FALSE	19408149	53.84615385	95.23809524	95
chr19:36797206-36797799	ZNF790-AS1	36797502	+	lncRNA	FALSE	21820114	53.84615385	95.23809524	96
chr19:36331469-36332021	LINC00665	36331741	-	lncRNA	FALSE	22285875	53.84615385	100	97
chr18:55589926-55590054	TCF4	55589846	-	protein_coding	FALSE	24783439	53.84615385	90.47619048	98
chr19:20166964-20167463	ZNF486	20167214	+	protein_coding	FALSE	38450402	53.84615385	100	99
chr19:12092013-12092512	ZNF788P	12092263	+	transcribed_unprocessed_pseudogene	FALSE	46525353	53.84615385	95.23809524	100
chr13:36345534-36345852	SPART	36345634	-	protein_coding	FALSE	78018694	53.84615385	90.47619048	101
chr8:66432233-66432732	ADHFE1	66432492	+	protein_coding	FALSE	78706144	53.84615385	100	102
chr6:71420496-71421276	LINC00472	71420745	-	lncRNA	FALSE	99385234	53.84615385	90.47619048	103
chrX:48071409-48071908	ZNF630	48071658	-	protein_coding	FALSE	107969237	53.84615385	95.23809524	104
chr4:75630291-75630826	CDKL2	75630528	-	protein_coding	FALSE	114584027	53.84615385	90.47619048	105
chr2:126655685-126656184	GYPC	126656133	+	protein_coding	FALSE	115537396	53.84615385	100	106
chr12:9064821-9065426	A2M-AS1	9065163	+	lncRNA	FALSE	124210146	53.84615385	95.23809524	107
chr12:9064821-9065426	LINC00612	9065070	-	lncRNA	FALSE	124210239	53.84615385	95.23809524	108
chr8:17026988-17027487	MICU3	17027238	+	protein_coding	FALSE	128111398	53.84615385	100	109
chr11:5596385-5596884	TRIM6-TRIM34	5596725	+	protein_coding	FALSE	129489897	53.84615385	90.47619048	110
chr11:5596385-5596884	TRIM6	5596637	+	protein_coding	FALSE	129489985	53.84615385	90.47619048	111
chr6:26183497-26184045	H2BC6	26183761	+	protein_coding	FALSE	144622218	53.84615385	100	112
chr3:37994210-37994491	VILL	37994153	+	protein_coding	FALSE	160301406	53.84615385	95.23809524	113
chr1:77888265-77888764	NEXN	77888513	+	protein_coding	FALSE	171067909	53.84615385	100	114
chr1:1358545-1359044	MXRA8	1358794	-	protein_coding	FALSE	247597628	53.84615385	100	115
chr5:180803653-180804152	MGAT1	180803904	-	protein_coding	FALSE	734355	57.69230769	90.47619048	116
chr5:179023525-179024024	ZNF879	179023804	+	protein_coding	FALSE	2514455	57.69230769	100	117
chr19:52335995-52336494	ZNF610	52336245	+	protein_coding	FALSE	6281371	57.69230769	100	118
chr8:124728258-124728757	MTSS1	124728473	-	protein_coding	FALSE	20410163	57.69230769	90.47619048	119
chr19:36916042-36916578	ZNF568	36916329	+	protein_coding	FALSE	21701287	57.69230769	95.23809524	120
chr19:36916042-36916578	ZNF829	36916291	-	protein_coding	FALSE	21701325	57.69230769	95.23809524	121
chr4:165378692-165379191	CPE	165379008	+	protein_coding	FALSE	24835547	57.69230769	90.47619048	122
chr20:34558401-34558946	MAP1LC3A	34558718	+	protein_coding	FALSE	29885449	57.69230769	100	123
chr4:155376645-155377220	MAP9	155376965	-	protein_coding	FALSE	34837590	57.69230769	100	124
chr19:23758642-23759141	ZNF681	23758891	-	protein_coding	FALSE	34858725	57.69230769	95.23809524	125
chr19:21835955-21836403	ZNF43	21836182	-	protein_coding	FALSE	36781434	57.69230769	100	126
chr20:25585282-25585781	NINL	25585531	-	protein_coding	FALSE	38858636	57.69230769	95.23809524	127
chr11:95150289-95150788	LNCRNA-IUR	95150539	+	lncRNA	FALSE	39936083	57.69230769	90.47619048	128
chr4:143559193-143559721	GUSBP5	143559472	+	transcribed_processed_pseudogene	FALSE	46655083	57.69230769	95.23809524	129
chr17:35432275-35432813	SLFN12	35432500	-	protein_coding	FALSE	47824941	57.69230769	95.23809524	130
chr20:13008729-13009228	SPTLC3	13008979	+	protein_coding	FALSE	51435188	57.69230769	95.23809524	131
chr14:52314048-52314547	PTGER2	52314305	+	protein_coding	FALSE	54729413	57.69230769	90.47619048	132
chr20:8132015-8132514	PLCB1	8132266	+	protein_coding	FALSE	56311901	57.69230769	95.23809524	133
chr11:72041632-72041881	NUMA1	72041792	-	protein_coding	TRUE	63044830	57.69230769	95.23809524	134
chr17:16568963-16569462	ZNF287	16569204	-	protein_coding	FALSE	66688237	57.69230769	100	135
chr4:120922617-120923116	PRDM5	120922865	-	protein_coding	FALSE	69291690	57.69230769	95.23809524	136
chr13:42992063-42992562	EPSTI1	42992271	-	protein_coding	FALSE	71372057	57.69230769	95.23809524	137
chr8:66870499-66871000	MCMDC2	66870749	+	protein_coding	FALSE	78267887	57.69230769	95.23809524	138
chr16:4328091-4328590	GLIS2-AS1	4328340	-	lncRNA	FALSE	86010005	57.69230769	90.47619048	139
chr2:144524195-144524694	LINC02993	144524545	-	lncRNA	FALSE	97668984	57.69230769	100	140
chr8:11808246-11808578	FDFT1	11808417	+	protein_coding	FALSE	133330219	57.69230769	95.23809524	141
chr6:26087031-26087530	HFE	26087281	+	protein_coding	FALSE	144718698	57.69230769	95.23809524	142
chr3:49276826-49277325	C3orf62	49277219	-	protein_coding	FALSE	149018340	57.69230769	100	143
chr3:44729356-44729855	ZNF501	44729596	+	protein_coding	FALSE	153565963	57.69230769	95.23809524	144
chr6:3849015-3849615	FAM50B	3849373	+	protein_coding	FALSE	166956606	57.69230769	100	145
chr5:8457315-8457936	MIR4458HG	8457561	+	lncRNA	FALSE	173080698	57.69230769	95.23809524	146
chr5:8457315-8457936	LINC02226	8457558	-	lncRNA	FALSE	173080701	57.69230769	95.23809524	147
chr2:48529919-48530418	STON1	48530154	+	protein_coding	FALSE	193663375	57.69230769	90.47619048	148
chr2:48529919-48530418	STON1-GTF2A1L	48529925	+	protein_coding	FALSE	193663604	57.69230769	90.47619048	149
chr19:57727375-57727874	ZNF671	57727624	-	protein_coding	FALSE	889992	61.53846154	100	150
chr19:53537769-53538328	ZNF331	53538143	+	protein_coding	FALSE	5079473	61.53846154	100	151
chr19:40810851-40811350	CYP2T1P	40811097	-	transcribed_unitary_pseudogene	FALSE	17806519	61.53846154	95.23809524	152
chr20:45889894-45890465	NEURL2	45890476	-	protein_coding	FALSE	18553691	61.53846154	100	153
chr20:45889894-45890465	CTSA	45890144	+	protein_coding	FALSE	18554023	61.53846154	100	154
chr14:87992932-87993521	GALC	87993182	-	protein_coding	FALSE	19050536	61.53846154	100	155
chr11:115504274-115504773	CADM1	115504523	-	protein_coding	FALSE	19582099	61.53846154	90.47619048	156
chr19:36666604-36667112	ZNF461	36666853	-	protein_coding	FALSE	21950763	61.53846154	100	157
chr4:164956698-164957197	FAM218A	164956948	+	lncRNA	FALSE	25257607	61.53846154	95.23809524	158
chr9:111524909-111525408	ZNF483	111525159	+	protein_coding	FALSE	26869558	61.53846154	100	159
chr11:104164050-104164549	PDGFD	104164379	-	protein_coding	FALSE	30922243	61.53846154	90.47619048	160
chr17:50508134-50508710	MYCBPAP	50508425	+	protein_coding	FALSE	32749016	61.53846154	95.23809524	161
chr10:101032560-101032661	SFXN3	101032414	+	protein_coding	FALSE	32765008	61.53846154	95.23809524	162
chr4:155758723-155759222	GUCY1B1	155758992	+	protein_coding	FALSE	34455563	61.53846154	90.47619048	163
chr19:11964804-11965303	ZNF763	11965054	+	protein_coding	FALSE	46652562	61.53846154	100	164
chr3:143119481-143120025	CHST2	143119771	+	protein_coding	FALSE	55175788	61.53846154	100	165
chr14:50559775-50560274	ATL1	50560065	+	protein_coding	FALSE	56483653	61.53846154	95.23809524	166
chr17:19867677-19868176	ULK2	19867936	-	protein_coding	FALSE	63389505	61.53846154	100	167
chr20:346476-346975	NRSN2	346782	+	protein_coding	FALSE	64097385	61.53846154	100	168
chr12:65881918-65882417	HMGA2-AS1	65882167	-	lncRNA	FALSE	67393142	61.53846154	90.47619048	169
chr15:24954643-24955188	SNURF	24954987	+	protein_coding	FALSE	77036202	61.53846154	100	170
chr15:24954643-24955188	SNRPN	24954935	+	protein_coding	FALSE	77036254	61.53846154	100	171
chr2:157628638-157629137	ACVR1C	157628864	-	protein_coding	FALSE	84564665	61.53846154	100	172
chr7:69598669-69599168	AUTS2	69598919	+	protein_coding	FALSE	89747054	61.53846154	95.23809524	173
chr7:69598051-69598470	AUTS2	69598296	+	protein_coding	FALSE	89747677	61.53846154	90.47619048	174
chrX:51743135-51743634	GSPT2	51743442	+	protein_coding	FALSE	104297453	61.53846154	95.23809524	175
chr9:22009064-22009563	CDKN2B	22009305	-	protein_coding	FALSE	116385412	61.53846154	100	176
chr12:6555834-6556333	IFFO1	6556073	-	protein_coding	FALSE	126719236	61.53846154	90.47619048	177
chr10:4825927-4826426	AKR1E2	4826177	+	protein_coding	FALSE	128971245	61.53846154	100	178
chr7:23679864-23680363	FAM221A	23680130	+	protein_coding	FALSE	135665843	61.53846154	100	179
chr6:27873262-27873761	H4C13	27873534	-	protein_coding	FALSE	142932445	61.53846154	100	180
chr4:10457159-10457658	ZNF518B	10457408	-	protein_coding	FALSE	179757147	61.53846154	95.23809524	181
chr2:30231241-30231780	LBH	30231534	+	protein_coding	FALSE	211961995	61.53846154	100	182
chr19:57947460-57948005	ZNF256	57947706	-	protein_coding	FALSE	669910	65.38461538	100	183
chr3:196639446-196639945	PIGX	196639775	+	protein_coding	FALSE	1655784	65.38461538	100	184
chr3:196639446-196639945	NRROS	196639694	+	protein_coding	FALSE	1655865	65.38461538	100	185
chr19:56393332-56393925	ZNF582-DT	56393656	+	lncRNA	FALSE	2223960	65.38461538	100	186
chr19:56393332-56393925	ZNF582	56393538	-	protein_coding	FALSE	2224078	65.38461538	100	187
chr19:53193117-53193616	ZNF665	53193366	-	protein_coding	FALSE	5424250	65.38461538	95.23809524	188
chr19:53158820-53159319	ZNF347	53159075	-	protein_coding	FALSE	5458541	65.38461538	90.47619048	189
chr9:129320722-129321265	LINC02913	129321016	+	lncRNA	FALSE	9073701	65.38461538	100	190
chr11:124876305-124876759	ROBO3	124876486	+	protein_coding	FALSE	10210136	65.38461538	100	191
chr12:121918307-121918806	CFAP251	121918592	+	protein_coding	FALSE	11356717	65.38461538	95.23809524	192
chr19:44051711-44052260	ZNF223	44052036	+	protein_coding	FALSE	14565580	65.38461538	100	193
chr21:31558728-31559494	TIAM1-AS1	31559245	+	lncRNA	FALSE	15150738	65.38461538	90.47619048	194
chr21:31558728-31559494	TIAM1	31558977	-	protein_coding	FALSE	15151006	65.38461538	90.47619048	195
chr12:114683915-114684414	TBX3	114684175	-	protein_coding	FALSE	18591134	65.38461538	95.23809524	196
chr15:83207769-83208268	HDGFL3	83207823	-	protein_coding	FALSE	18783366	65.38461538	95.23809524	197
chr19:37334374-37334873	ZNF875	37334624	+	protein_coding	FALSE	21282992	65.38461538	100	198
chr19:36838135-36838634	ZNF790	36838387	-	protein_coding	FALSE	21779229	65.38461538	100	199
chr19:36418421-36418924	ZFP82	36418644	-	protein_coding	FALSE	22198972	65.38461538	100	200
chr15:73927537-73928036	LOXL1-AS1	73927786	-	lncRNA	FALSE	28063403	65.38461538	100	201
chr2:213150085-213150584	IKZF2	213150334	-	protein_coding	FALSE	29043195	65.38461538	95.23809524	202
chr6:139291822-139292321	TXLNB	139291998	-	protein_coding	FALSE	31513981	65.38461538	100	203
chr19:23914632-23915131	ZNF726	23914882	+	protein_coding	FALSE	34702734	65.38461538	95.23809524	204
chr6:135851446-135851945	PDE7B	135851701	+	protein_coding	FALSE	34954278	65.38461538	90.47619048	205
chr17:47695014-47695513	TBKBP1	47695264	+	protein_coding	FALSE	35562177	65.38461538	100	206
chr17:42423071-42423570	CAVIN1	42423256	-	protein_coding	FALSE	40834185	65.38461538	90.47619048	207
chr17:42287806-42288592	STAT5B	42288331	-	protein_coding	TRUE	40969110	65.38461538	95.23809524	208
chr17:42287806-42288592	STAT5A	42288076	+	protein_coding	FALSE	40969365	65.38461538	95.23809524	209
chr7:114923098-114923414	MDFIC	114923076	+	protein_coding	FALSE	44422897	65.38461538	95.23809524	210
chrX:103607656-103608155	TCEAL3	103607906	+	protein_coding	FALSE	52432989	65.38461538	95.23809524	211
chr18:24138706-24139205	CABYR	24138987	+	protein_coding	FALSE	56234298	65.38461538	100	212
chr7:100168501-100169000	GAL3ST4	100168617	-	protein_coding	FALSE	59177356	65.38461538	100	213
chr16:30896357-30896856	CTF1	30896614	+	protein_coding	FALSE	59441731	65.38461538	100	214
chr15:39580829-39581328	THBS1	39581079	+	protein_coding	FALSE	62410110	65.38461538	90.47619048	215
chr11:72040782-72041112	NUMA1	72041086	-	protein_coding	TRUE	63045536	65.38461538	100	216
chr20:1266041-1266540	SNPH	1266294	+	protein_coding	FALSE	63177873	65.38461538	100	217
chr11:61827720-61828282	FADS2	61828179	+	protein_coding	FALSE	73258443	65.38461538	100	218
chr2:166375738-166376237	SCN9A	166375993	-	protein_coding	FALSE	75817536	65.38461538	90.47619048	219
chr13:21670826-21671325	FGF9	21671073	+	protein_coding	FALSE	92693255	65.38461538	90.47619048	220
chr10:24952395-24952896	PRTFDC1	24952606	-	protein_coding	FALSE	108844816	65.38461538	90.47619048	221
chr9:21994541-21995544	CDKN2B-AS1	21995095	+	lncRNA	FALSE	116399622	65.38461538	100	222
chr9:21994541-21995544	CDKN2A	21994873	-	protein_coding	FALSE	116399844	65.38461538	100	223
chr12:12349986-12350485	MANSC1	12350231	-	protein_coding	FALSE	120925078	65.38461538	90.47619048	224
chr12:7935959-7936546	SLC2A3	7936187	-	protein_coding	FALSE	125339122	65.38461538	100	225
chr1:116909673-116910172	PTGFRN	116909916	+	protein_coding	FALSE	132046506	65.38461538	95.23809524	226
chr8:1823726-1824225	ARHGEF10	1823988	+	protein_coding	FALSE	143314648	65.38461538	95.23809524	227
chr6:26251401-26251900	H2BC9	26251614	+	protein_coding	FALSE	144554365	65.38461538	95.23809524	228
chr1:94926949-94927473	CNN3-DT	94927361	+	lncRNA	FALSE	154029061	65.38461538	100	229
chr1:94926949-94927473	CNN3	94927223	-	protein_coding	FALSE	154029199	65.38461538	100	230
chr4:337451-338028	ZNF141	337814	+	protein_coding	FALSE	189876741	65.38461538	100	231
chr1:40709008-40709472	NFYC	40709357	+	protein_coding	TRUE	208247065	65.38461538	100	232
chr1:16155860-16156359	EPHA2	16156069	-	protein_coding	FALSE	232800353	65.38461538	100	233
chr5:179559421-179559941	RUFY1	179559692	+	protein_coding	FALSE	1978567	69.23076923	100	234
chr19:48623995-48624410	SPHK2	48624343	+	protein_coding	FALSE	9993273	69.23076923	100	235
chr4:176065584-176066083	WDR17	176065841	+	protein_coding	FALSE	14148714	69.23076923	90.47619048	236
chr21:32412187-32412686	EVA1C	32412437	+	protein_coding	FALSE	14297546	69.23076923	90.47619048	237
chr19:37468808-37469519	ZNF569	37469270	-	protein_coding	FALSE	21148346	69.23076923	100	238
chr19:37468808-37469519	ZNF570	37469058	+	protein_coding	FALSE	21148558	69.23076923	100	239
chr19:37317608-37318006	ZNF875	37317887	+	protein_coding	FALSE	21299729	69.23076923	95.23809524	240
chr16:68448257-68448802	SMPD3	68448508	-	protein_coding	FALSE	21889837	69.23076923	100	241
chr16:67416110-67416686	ZDHHC1	67416474	-	protein_coding	FALSE	22921871	69.23076923	100	242
chr2:218367653-218368152	CATIP-AS1	218367885	-	lncRNA	FALSE	23825644	69.23076923	95.23809524	243
chr9:113056542-113057041	ZFP37	113056759	-	protein_coding	FALSE	25337958	69.23076923	100	244
chr1:220747996-220748495	MTARC2	220748225	+	protein_coding	FALSE	28208197	69.23076923	90.47619048	245
chr3:169812395-169813036	LRRIQ4	169812870	+	protein_coding	FALSE	28482689	69.23076923	100	246
chr3:169812395-169813036	LRRC34	169812690	-	protein_coding	FALSE	28482869	69.23076923	100	247
chr6:138107274-138107773	PERP	138107419	-	protein_coding	FALSE	32698560	69.23076923	95.23809524	248
chr16:56625423-56625938	MT1E	56625781	+	protein_coding	FALSE	33712564	69.23076923	100	249
chr19:21851819-21852318	ZNF43	21852068	-	protein_coding	FALSE	36765548	69.23076923	100	250
chr19:20039219-20039718	ZNF682	20039465	-	protein_coding	FALSE	38578151	69.23076923	100	251
chr5:141681984-141682483	ARAP3	141682230	-	protein_coding	FALSE	39856029	69.23076923	100	252
chr19:18007828-18008417	ARRDC2	18008168	+	protein_coding	FALSE	40609448	69.23076923	100	253
chr17:40443174-40443809	IGFBP4	40443450	+	protein_coding	FALSE	42813991	69.23076923	100	254
chr7:116526122-116526237	CAV1	116526277	+	protein_coding	FALSE	42819696	69.23076923	90.47619048	255
chr7:116524535-116525034	CAV1	116524994	+	protein_coding	FALSE	42820979	69.23076923	100	256
chr7:116499351-116499850	CAV2	116499738	+	protein_coding	FALSE	42846235	69.23076923	95.23809524	257
chr5:137889176-137889685	PKD2L2	137889437	+	protein_coding	FALSE	43648822	69.23076923	90.47619048	258
chr7:114921904-114922471	MDFIC	114922094	+	protein_coding	FALSE	44423879	69.23076923	100	259
chr19:11887534-11888033	ZNF69	11887782	+	protein_coding	FALSE	46729834	69.23076923	100	260
chr19:11798273-11798825	ZNF491	11798523	+	protein_coding	FALSE	46819093	69.23076923	95.23809524	261
chr19:9785911-9786218	ZNF846	9786051	-	protein_coding	FALSE	48831565	69.23076923	95.23809524	262
chrX:106611680-106612179	RADX	106611930	+	protein_coding	FALSE	49428965	69.23076923	95.23809524	263
chrX:103376073-103376572	BEX3	103376395	+	protein_coding	FALSE	52664500	69.23076923	95.23809524	264
chr14:51860054-51860553	GNG2	51860414	+	protein_coding	FALSE	55183304	69.23076923	100	265
chr11:67303198-67303697	SSH3	67303478	+	protein_coding	FALSE	67783144	69.23076923	100	266
chr18:12307809-12308308	TUBB6	12308232	+	protein_coding	FALSE	68065053	69.23076923	90.47619048	267
chr3:129606490-129606989	PLXND1	129606676	-	protein_coding	FALSE	68688883	69.23076923	95.23809524	268
chr11:62709373-62709848	BSCL2	62709537	-	protein_coding	FALSE	72377085	69.23076923	100	269
chr1:174799552-174800146	RABGAP1L	174799932	+	protein_coding	FALSE	74156490	69.23076923	100	270
chr13:36297606-36298105	CCDC169-SOHLH2	36297842	-	protein_coding	FALSE	78066486	69.23076923	100	271
chr13:36297606-36298105	CCDC169	36297840	-	protein_coding	FALSE	78066488	69.23076923	100	272
chr7:77416151-77416650	GSAP	77416349	-	protein_coding	FALSE	81929624	69.23076923	95.23809524	273
chr12:48925298-48925797	FKBP11	48925520	-	protein_coding	FALSE	84349789	69.23076923	100	274
chr12:48183327-48183832	CCDC184	48183644	+	protein_coding	FALSE	85091665	69.23076923	100	275
chr2:144520142-144520641	ZEB2-AS1	144520596	+	lncRNA	FALSE	97672933	69.23076923	100	276
chr2:144520142-144520641	ZEB2	144520386	-	protein_coding	FALSE	97673143	69.23076923	100	277
chr9:37576004-37576503	FBXO10	37576323	-	protein_coding	FALSE	100818394	69.23076923	100	278
chr4:78057320-78057819	FRAS1	78057570	+	protein_coding	FALSE	112156985	69.23076923	90.47619048	279
chr9:21803013-21803379	MTAP	21803278	+	protein_coding	FALSE	116591439	69.23076923	95.23809524	280
chr8:28402469-28402539	ZNF395	28402701	-	protein_coding	TRUE	116735935	69.23076923	95.23809524	281
chr5:59039263-59039762	PDE4D	59039512	-	protein_coding	FALSE	122498747	69.23076923	90.47619048	282
chr5:56481520-56482019	LINC01948	56481769	-	lncRNA	FALSE	125056490	69.23076923	95.23809524	283
chr8:11201117-11201795	XKR6	11201339	-	protein_coding	FALSE	133937297	69.23076923	95.23809524	284
chr1:108661220-108661776	HENMT1	108661526	-	protein_coding	FALSE	140294896	69.23076923	100	285
chr6:30259312-30259811	HLA-L	30259561	+	transcribed_unprocessed_pseudogene	FALSE	140546418	69.23076923	90.47619048	286
chr7:18495460-18495959	HDAC9	18495710	+	protein_coding	FALSE	140850263	69.23076923	95.23809524	287
chr6:28443253-28443752	ZSCAN23	28443502	-	protein_coding	FALSE	142362477	69.23076923	95.23809524	288
chr6:27872072-27872586	H3C11	27872346	-	protein_coding	FALSE	142933633	69.23076923	100	289
chr6:26250358-26250857	H3C7	26250635	-	protein_coding	FALSE	144555344	69.23076923	95.23809524	290
chr6:26045086-26045660	H3C3	26045384	+	protein_coding	FALSE	144760595	69.23076923	95.23809524	291
chr1:101236279-101236998	S1PR1	101236865	+	protein_coding	FALSE	147719557	69.23076923	100	292
chr1:101236279-101236998	S1PR1-DT	101236624	-	lncRNA	FALSE	147719798	69.23076923	100	293
chr3:42773004-42773503	CCDC13	42773253	-	protein_coding	FALSE	155522306	69.23076923	100	294
chr1:76074434-76074933	ST6GALNAC3	76074746	+	protein_coding	FALSE	172881676	69.23076923	95.23809524	295
chr1:52921525-52922024	ECHDC2	52921774	-	protein_coding	FALSE	196034648	69.23076923	90.47619048	296
chr1:23177680-23177909	LUZP1	23177808	-	protein_coding	FALSE	225778614	69.23076923	100	297
chr1:11803526-11803823	MTHFR	11803677	-	protein_coding	FALSE	237152745	69.23076923	95.23809524	298
chr1:3747124-3747623	TP73-AS1	3747373	-	transcribed_unitary_pseudogene	FALSE	245209049	69.23076923	100	299
chr18:80147652-80148173	PARD6G-AS1	80147912	+	lncRNA	FALSE	225373	73.07692308	95.23809524	300
chr17:81514844-81515017	ACTG1	81514640	-	protein_coding	TRUE	1742801	73.07692308	95.23809524	301
chr22:45413370-45413940	RIBC2	45413693	+	protein_coding	FALSE	5404775	73.07692308	100	302
chr22:45413370-45413940	SMC1B	45413619	-	protein_coding	FALSE	5404849	73.07692308	100	303
chr17:75087582-75088190	SLC16A5	75087941	+	protein_coding	FALSE	8169500	73.07692308	100	304
chr3:188947390-188947889	TPRG1-AS1	188947679	-	lncRNA	FALSE	9347880	73.07692308	95.23809524	305
chr12:122774259-122774758	CCDC62	122774526	+	protein_coding	FALSE	10500783	73.07692308	95.23809524	306
chr16:79770221-79770922	MAFTRR	79770570	-	lncRNA	FALSE	10567775	73.07692308	95.23809524	307
chr16:79770221-79770922	LINC01229	79770471	+	lncRNA	FALSE	10567874	73.07692308	95.23809524	308
chr22:37804857-37805356	H1-0	37805229	+	protein_coding	FALSE	13013239	73.07692308	90.47619048	309
chr17:70169153-70169784	KCNJ2	70169532	+	protein_coding	FALSE	13087909	73.07692308	95.23809524	310
chr17:70169153-70169784	KCNJ2-AS1	70169404	-	lncRNA	FALSE	13088037	73.07692308	95.23809524	311
chr1:234610056-234610383	IRF2BP2	234610178	-	protein_coding	TRUE	14346244	73.07692308	100	312
chr19:44071853-44072393	ZNF284	44072159	+	protein_coding	FALSE	14545457	73.07692308	100	313
chr20:48827634-48828133	PREX1	48827999	-	protein_coding	FALSE	15616168	73.07692308	95.23809524	314
chr19:42423418-42424004	LIPE-AS1	42423755	+	lncRNA	FALSE	16193861	73.07692308	100	315
chr11:117316007-117316506	BACE1	117316256	-	protein_coding	FALSE	17770366	73.07692308	95.23809524	316
chr20:45910828-45911204	PLTP	45910937	-	protein_coding	FALSE	18533230	73.07692308	95.23809524	317
chr19:39833540-39834483	DYRK1B	39834152	-	protein_coding	FALSE	18783464	73.07692308	100	318
chr19:38264208-38264707	SPINT2	38264573	+	protein_coding	FALSE	20353043	73.07692308	90.47619048	319
chr2:221572109-221572608	EPHA4	221572358	-	protein_coding	FALSE	20621171	73.07692308	100	320
chr5:159100194-159100732	LINC02202	159100483	+	lncRNA	FALSE	22437776	73.07692308	100	321
chr15:78811214-78811713	ADAMTS7	78811464	-	protein_coding	FALSE	23179725	73.07692308	90.47619048	322
chr9:111599519-111600105	PTGR1	111599816	-	protein_coding	FALSE	26794901	73.07692308	95.23809524	323
chr20:34872609-34873108	ACSS2	34872882	+	protein_coding	FALSE	29571285	73.07692308	90.47619048	324
chr20:34872609-34873108	GGT7	34872856	-	protein_coding	FALSE	29571311	73.07692308	90.47619048	325
chr15:72319935-72320434	CELF6	72320157	-	protein_coding	FALSE	29671032	73.07692308	100	326
chr22:21014038-21014541	TUBA3FP	21014287	-	lncRNA	FALSE	29804181	73.07692308	100	327
chr10:103452156-103452655	CALHM2	103452402	-	protein_coding	FALSE	30345020	73.07692308	100	328
chr14:75578347-75578846	FLVCR2	75578620	+	protein_coding	FALSE	31465098	73.07692308	95.23809524	329
chr21:15065733-15065963	NRIP1	15065815	-	protein_coding	FALSE	31644168	73.07692308	95.23809524	330
chr16:57627976-57628475	ADGRG1	57628226	+	protein_coding	FALSE	32710119	73.07692308	100	331
chr14:73568809-73569477	ACOT2	73569213	+	protein_coding	FALSE	33474505	73.07692308	100	332
chr9:104764062-104764342	NIPSNAP3B	104764195	+	protein_coding	FALSE	33630522	73.07692308	100	333
chr19:24086910-24087409	ZNF254	24087160	+	protein_coding	FALSE	34530456	73.07692308	100	334
chr6:135498215-135498580	AHI1	135498434	-	protein_coding	FALSE	35307545	73.07692308	100	335
chr6:135498215-135498580	AHI1-DT	135498429	+	lncRNA	FALSE	35307550	73.07692308	100	336
chr10:97633287-97633837	MORN4	97633500	-	protein_coding	FALSE	36163922	73.07692308	100	337
chr7:122144041-122144547	AASS	122144297	-	protein_coding	FALSE	37201676	73.07692308	100	338
chr13:76886156-76886655	KCTD12	76886405	-	protein_coding	FALSE	37477923	73.07692308	95.23809524	339
chr19:20565571-20566070	ZNF737	20565809	-	protein_coding	FALSE	38051807	73.07692308	95.23809524	340
chr3:158672444-158672943	LXN	158672648	-	protein_coding	FALSE	39622911	73.07692308	95.23809524	341
chr11:94768092-94768591	AMOTL1	94768342	+	protein_coding	FALSE	40318280	73.07692308	95.23809524	342
chr9:96619581-96620080	CDC14B	96619830	-	protein_coding	FALSE	41774887	73.07692308	90.47619048	343
chrX:112840566-112841065	AMOT	112840815	-	protein_coding	FALSE	43200080	73.07692308	100	344
chr6:125780975-125781108	NCOA7	125781161	+	protein_coding	FALSE	45024818	73.07692308	90.47619048	345
chr15:56919226-56919539	TCF12	56919517	+	protein_coding	FALSE	45071672	73.07692308	90.47619048	346
chr19:12035492-12035991	ZNF433-AS1	12035823	+	lncRNA	FALSE	46581793	73.07692308	95.23809524	347
chr19:12035492-12035991	ZNF433	12035741	-	protein_coding	FALSE	46581875	73.07692308	95.23809524	348
chr18:32091989-32092158	RNF138	32091902	+	protein_coding	FALSE	48281383	73.07692308	95.23809524	349
chr3:149657852-149658464	WWTR1-AS1	149658210	+	lncRNA	FALSE	48637349	73.07692308	100	350
chr3:149657852-149658464	WWTR1	149658041	-	protein_coding	FALSE	48637518	73.07692308	100	351
chr14:58151990-58152489	ARMH4	58152213	-	protein_coding	FALSE	48891505	73.07692308	95.23809524	352
chr2:191151011-191151510	STAT4	191151015	-	protein_coding	FALSE	51042514	73.07692308	90.47619048	353
chr2:190343746-190343882	INPP1	190343875	+	protein_coding	FALSE	51849654	73.07692308	90.47619048	354
chr17:28371412-28371911	SARM1	28371694	+	protein_coding	FALSE	54885747	73.07692308	100	355
chr17:28370103-28370602	VTN	28370307	-	protein_coding	FALSE	54887134	73.07692308	100	356
chrX:100636855-100637354	TSPAN6	100637104	-	protein_coding	FALSE	55403791	73.07692308	95.23809524	357
chr9:81687106-81687381	TLE1	81687368	-	protein_coding	FALSE	56707349	73.07692308	95.23809524	358
chr9:78031793-78032211	GNAQ	78031811	-	protein_coding	FALSE	60362906	73.07692308	95.23809524	359
chr10:73358547-73359109	CFAP70	73358864	-	protein_coding	FALSE	60438558	73.07692308	100	360
chr9:75890358-75890893	PCSK5	75890644	+	protein_coding	FALSE	62504073	73.07692308	100	361
chr1:184386755-184387265	C1orf21	184387029	+	protein_coding	FALSE	64569393	73.07692308	100	362
chr7:93921454-93921953	GNG11	93921735	+	protein_coding	FALSE	65424238	73.07692308	95.23809524	363
chr12:65278393-65278892	MSRB3	65278643	+	protein_coding	FALSE	67996666	73.07692308	90.47619048	364
chr15:33194484-33195061	FMN1	33194714	-	protein_coding	FALSE	68796475	73.07692308	100	365
chr3:129428402-129428917	EFCAB12	129428651	-	protein_coding	FALSE	68866908	73.07692308	100	366
chr13:39602970-39603469	LHFPL6	39603226	-	protein_coding	FALSE	74761102	73.07692308	90.47619048	367
chr17:7558042-7558541	TNFSF13	7558292	+	protein_coding	FALSE	75699149	73.07692308	90.47619048	368
chr5:102865573-102866072	PAM	102865823	+	protein_coding	FALSE	78672436	73.07692308	100	369
chr3:119579183-119579943	ADPRH	119579590	+	protein_coding	FALSE	78715969	73.07692308	95.23809524	370
chr12:54419017-54419516	ITGA5	54419266	-	protein_coding	FALSE	78856043	73.07692308	90.47619048	371
chr7:80134574-80135073	GNAI1	80134831	+	protein_coding	FALSE	79211142	73.07692308	100	372
chr2:160492866-160493101	RBMS1	160492969	-	protein_coding	FALSE	81700560	73.07692308	95.23809524	373
chr5:98769045-98769544	RGMB	98769294	+	protein_coding	FALSE	82768965	73.07692308	95.23809524	374
chr3:112294009-112294508	SLC9C1	112294227	-	protein_coding	FALSE	86001332	73.07692308	95.23809524	375
chr3:111858930-111859429	PHLDB2	111859180	+	protein_coding	FALSE	86436379	73.07692308	100	376
chrX:68433208-68433707	OPHN1	68433480	-	protein_coding	FALSE	87607415	73.07692308	90.47619048	377
chr1:159925073-159925149	TAGLN2	159925229	-	protein_coding	FALSE	89031193	73.07692308	95.23809524	378
chr10:43574347-43574868	ZNF239	43574616	-	protein_coding	FALSE	90222806	73.07692308	100	379
chr6:73521614-73521739	EEF1A1	73521575	-	protein_coding	TRUE	97284404	73.07692308	90.47619048	380
chr6:73452071-73452570	CGAS	73452297	-	protein_coding	FALSE	97353682	73.07692308	95.23809524	381
chr1:151281517-151281608	ZNF687	151281618	+	protein_coding	FALSE	97674804	73.07692308	100	382
chr3:99875954-99876453	FILIP1L	99876203	-	protein_coding	FALSE	98419356	73.07692308	100	383
chrX:55451839-55452338	MAGEH1	55452127	+	protein_coding	FALSE	100588768	73.07692308	100	384
chr11:33015719-33016431	DEPDC7	33016164	+	protein_coding	FALSE	102070458	73.07692308	100	385
chrX:51893352-51893851	MAGED1	51893623	+	protein_coding	FALSE	104147272	73.07692308	100	386
chr4:74099031-74099530	CXCL2	74099196	-	protein_coding	FALSE	116115359	73.07692308	95.23809524	387
chr9:21802372-21802885	MTAP	21802636	+	protein_coding	FALSE	116592081	73.07692308	100	388
chr11:6926173-6926672	ZNF215	6926423	+	protein_coding	FALSE	128160199	73.07692308	90.47619048	389
chr11:6418862-6419361	APBB1	6419094	-	protein_coding	FALSE	128667528	73.07692308	95.23809524	390
chr6:39725156-39725655	KIF6	39725405	-	protein_coding	FALSE	131080574	73.07692308	100	391
chr11:320665-321164	IFITM3	320860	-	protein_coding	FALSE	134765762	73.07692308	95.23809524	392
chr1:111738949-111739008	INKA2	111739253	-	protein_coding	FALSE	137217169	73.07692308	90.47619048	393
chr6:28399518-28400017	ZSCAN12	28399747	-	protein_coding	FALSE	142406232	73.07692308	100	394
chr6:26043408-26043967	H2BC3	26043713	-	protein_coding	FALSE	144762266	73.07692308	95.23809524	395
chr1:98661430-98661929	SNX7	98661701	+	protein_coding	FALSE	150294721	73.07692308	90.47619048	396
chrX:2929126-2929625	ARSD	2929349	-	protein_coding	FALSE	153111546	73.07692308	100	397
chr7:5592555-5593054	FSCN1	5592816	+	protein_coding	FALSE	153753157	73.07692308	90.47619048	398
chr1:85062006-85062547	DNAI3	85062312	+	protein_coding	FALSE	163894110	73.07692308	100	399
chr1:77889290-77889789	NEXN-AS1	77889539	-	lncRNA	FALSE	171066883	73.07692308	100	400
chr1:72282345-72283129	NEGR1	72282539	-	protein_coding	FALSE	176673883	73.07692308	95.23809524	401
chr2:61144726-61145317	C2orf74	61145068	+	protein_coding	FALSE	181048461	73.07692308	100	402
chr2:61144726-61145317	C2orf74-DT	61144969	-	lncRNA	FALSE	181048560	73.07692308	100	403
chr2:38075932-38076431	CYP1B1-AS1	38076194	+	lncRNA	FALSE	204117335	73.07692308	90.47619048	404
chr2:38075932-38076431	CYP1B1	38076154	-	protein_coding	FALSE	204117375	73.07692308	90.47619048	405
chr1:27012593-27013206	TENT5B	27012850	-	protein_coding	FALSE	221943572	73.07692308	95.23809524	406
chr12:132887369-132888091	CHFR-DT	132887842	+	lncRNA	FALSE	387467	76.92307692	100	407
chr12:132887369-132888091	CHFR	132887608	-	protein_coding	FALSE	387701	76.92307692	100	408
chr19:58002564-58003143	ZNF606	58002820	-	protein_coding	FALSE	614796	76.92307692	100	409
chr19:57527075-57527574	ZNF549	57527325	+	protein_coding	FALSE	1090291	76.92307692	100	410
chr19:56595046-56595545	ZIM2-AS1	56595313	+	lncRNA	FALSE	2022303	76.92307692	100	411
chr19:56595046-56595545	ZNF71	56595300	+	protein_coding	FALSE	2022316	76.92307692	100	412
chr19:55647932-55648228	CCDC106	55648058	+	protein_coding	FALSE	2969558	76.92307692	100	413
chr17:80035830-80036242	TBC1D16	80035872	-	protein_coding	FALSE	3221569	76.92307692	95.23809524	414
chr1:244969742-244969900	EFCAB2	244969739	+	protein_coding	FALSE	3986683	76.92307692	95.23809524	415
chr1:244461121-244461629	CATSPERE	244461376	+	protein_coding	FALSE	4495046	76.92307692	100	416
chr19:53467485-53467984	ZNF813	53467733	+	protein_coding	FALSE	5149883	76.92307692	100	417
chr19:52171394-52171893	ZNF836	52171643	-	protein_coding	FALSE	6445973	76.92307692	100	418
chr19:52095516-52096042	ZNF841	52095765	-	protein_coding	FALSE	6521851	76.92307692	95.23809524	419
chr19:52095516-52096042	ZNF432	52095738	-	protein_coding	FALSE	6521878	76.92307692	95.23809524	420
chr19:52007981-52008488	ZNF615	52008230	-	protein_coding	FALSE	6609386	76.92307692	100	421
chr19:51904803-51905302	ZNF649	51905040	-	protein_coding	FALSE	6712576	76.92307692	100	422
chr19:48325122-48325621	EMP3	48325347	+	protein_coding	FALSE	10292269	76.92307692	90.47619048	423
chr12:121132578-121133077	P2RX7	121132819	+	protein_coding	FALSE	12142490	76.92307692	100	424
chr3:185824807-185825306	IGF2BP2	185825042	-	protein_coding	FALSE	12470517	76.92307692	95.23809524	425
chr19:44141307-44141806	ZNF234	44141557	+	protein_coding	FALSE	14476059	76.92307692	95.23809524	426
chr3:183252994-183253493	B3GNT5	183253253	+	protein_coding	FALSE	15042306	76.92307692	90.47619048	427
chr2:226799557-226799897	IRS1	226799820	-	protein_coding	FALSE	15393709	76.92307692	100	428
chr11:118530526-118531337	TMEM25	118531041	+	protein_coding	FALSE	16555581	76.92307692	95.23809524	429
chr11:118530526-118531337	TTC36-AS1	118530775	-	lncRNA	FALSE	16555847	76.92307692	95.23809524	430
chr16:73048126-73048625	ZFHX3	73048128	-	protein_coding	FALSE	17290217	76.92307692	90.47619048	431
chr8:124973047-124973546	ZNF572	124973295	+	protein_coding	FALSE	20165341	76.92307692	90.47619048	432
chr21:26169308-26169422	APP	26169429	-	protein_coding	FALSE	20540554	76.92307692	90.47619048	433
chrX:135032053-135032552	RTL8C	135032355	+	protein_coding	TRUE	21008540	76.92307692	100	434
chr17:61411501-61412000	LINC02875	61411751	+	lncRNA	FALSE	21845690	76.92307692	100	435
chr17:61411501-61412000	TBX2-AS1	61411555	-	lncRNA	FALSE	21845886	76.92307692	100	436
chr16:67150750-67151249	B3GNT9	67150998	-	protein_coding	FALSE	23187347	76.92307692	95.23809524	437
chr16:66604075-66604574	CMTM3	66604310	+	protein_coding	FALSE	23734035	76.92307692	100	438
chr7:134458943-134459442	AKR1B1	134459192	-	protein_coding	FALSE	24886781	76.92307692	100	439
chr18:54828227-54828726	RAB27B	54828477	+	protein_coding	FALSE	25544808	76.92307692	100	440
chr2:215435819-215436318	FN1	215436068	-	protein_coding	FALSE	26757461	76.92307692	95.23809524	441
chr2:213151530-213152046	IKZF2	213151612	-	protein_coding	FALSE	29041917	76.92307692	95.23809524	442
chr5:150486521-150486625	NDST1	150486331	+	protein_coding	TRUE	31051928	76.92307692	90.47619048	443
chr17:50867118-50867217	TOB1-AS1	50867148	+	lncRNA	FALSE	32390293	76.92307692	90.47619048	444
chr20:31879622-31880087	TTLL9	31879848	+	protein_coding	FALSE	32564319	76.92307692	90.47619048	445
chr10:100998239-100998478	LZTS2	100998348	+	protein_coding	TRUE	32799074	76.92307692	100	446
chr15:68818326-68818498	SPESP1	68818221	+	protein_coding	FALSE	33172968	76.92307692	90.47619048	447
chr1:213988251-213988750	PROX1-AS1	213988508	-	lncRNA	FALSE	34967914	76.92307692	90.47619048	448
chr1:213988251-213988750	PROX1	213988501	+	protein_coding	FALSE	34967921	76.92307692	90.47619048	449
chr14:68794605-68794784	ZFP36L1	68794736	-	protein_coding	TRUE	38248982	76.92307692	100	450
chr19:19821502-19822001	ZNF506	19821751	-	protein_coding	FALSE	38795865	76.92307692	95.23809524	451
chr6:131807766-131808265	ENPP1	131808016	+	protein_coding	FALSE	38997963	76.92307692	95.23809524	452
chr2:202911574-202911709	WDR12	202911673	-	protein_coding	FALSE	39281856	76.92307692	90.47619048	453
chr3:158570817-158571413	MLF1	158571163	+	protein_coding	FALSE	39724396	76.92307692	100	454
chr3:158570817-158571413	MLF1-DT	158571066	-	lncRNA	FALSE	39724493	76.92307692	100	455
chr14:65411655-65412054	FUT8	65411863	+	protein_coding	FALSE	41631855	76.92307692	95.23809524	456
chr6:128520393-128520924	PTPRK	128520616	-	protein_coding	FALSE	42285363	76.92307692	100	457
chr14:64704158-64704657	PLEKHG3	64704424	+	protein_coding	FALSE	42339294	76.92307692	95.23809524	458
chr1:202808234-202808361	KDM5B	202808216	-	protein_coding	FALSE	46148206	76.92307692	90.47619048	459
chr19:12365412-12365968	ZNF442	12365683	-	protein_coding	FALSE	46251933	76.92307692	95.23809524	460
chr19:12333471-12333970	ZNF563	12333720	-	protein_coding	FALSE	46283896	76.92307692	95.23809524	461
chrX:107716917-107717257	TSC22D3	107717062	-	protein_coding	FALSE	48323833	76.92307692	90.47619048	462
chr9:87974451-87975030	CDK20	87974753	-	protein_coding	FALSE	50419964	76.92307692	100	463
chr9:87725809-87726320	CTSL	87726072	+	protein_coding	FALSE	50668645	76.92307692	95.23809524	464
chr7:107044483-107044982	PRKAR2B	107044705	+	protein_coding	FALSE	52301268	76.92307692	90.47619048	465
chr2:186693812-186694321	FAM171B	186694060	+	protein_coding	FALSE	55499469	76.92307692	100	466
chr9:81689286-81689991	TLE1-DT	81689713	+	lncRNA	FALSE	56705004	76.92307692	100	467
chr9:81689286-81689991	TLE1	81689547	-	protein_coding	FALSE	56705170	76.92307692	100	468
chr14:49768818-49769014	KLHDC2	49768801	+	protein_coding	FALSE	57274917	76.92307692	90.47619048	469
chr15:43123005-43123396	TMEM62	43123279	+	protein_coding	FALSE	58867910	76.92307692	95.23809524	470
chr20:3407413-3408114	DNAAF9	3407669	-	protein_coding	FALSE	61036498	76.92307692	100	471
chr3:136818769-136819268	SLC35G2	136819084	+	protein_coding	FALSE	61476475	76.92307692	100	472
chr17:21253016-21253682	NATD1	21253410	-	protein_coding	FALSE	62004031	76.92307692	100	473
chr4:127632667-127633181	INTU	127632957	+	protein_coding	FALSE	62581598	76.92307692	95.23809524	474
chr1:184974337-184974836	NIBAN1	184974508	-	protein_coding	FALSE	63981914	76.92307692	100	475
chr8:80874532-80875031	ZNF704	80874781	-	protein_coding	FALSE	64263855	76.92307692	90.47619048	476
chr10:69451220-69451719	TSPAN15	69451465	+	protein_coding	FALSE	64345957	76.92307692	90.47619048	477
chr9:69173805-69174304	TJP2	69174277	+	protein_coding	FALSE	69220440	76.92307692	90.47619048	478
chr13:44577073-44577196	TSC22D1	44577147	-	protein_coding	FALSE	69787181	76.92307692	95.23809524	479
chr16:19113682-19114181	ITPRIPL2	19113932	+	protein_coding	FALSE	71224413	76.92307692	90.47619048	480
chr5:109409501-109409591	PJA2	109409316	-	protein_coding	FALSE	72128943	76.92307692	95.23809524	481
chr12:56521575-56522074	RBMS2	56521820	+	protein_coding	FALSE	76753489	76.92307692	100	482
chr18:3451340-3451623	TGIF1	3451593	+	protein_coding	FALSE	76921692	76.92307692	100	483
chr1:171841228-171841727	DNM3	171841472	+	protein_coding	FALSE	77114950	76.92307692	100	484
chr8:67028302-67028801	PPP1R42	67028551	-	protein_coding	FALSE	78110085	76.92307692	90.47619048	485
chr7:80919102-80919601	SEMA3C	80919183	-	protein_coding	FALSE	78426790	76.92307692	95.23809524	486
chr6:90296659-90297158	BACH2	90296843	-	protein_coding	FALSE	80509136	76.92307692	95.23809524	487
chr2:160493558-160494057	RBMS1	160493807	-	protein_coding	FALSE	81699722	76.92307692	100	488
chr13:31846459-31847032	FRY	31846713	+	protein_coding	FALSE	82517615	76.92307692	100	489
chr12:48956755-48956823	ARF3	48957069	-	protein_coding	TRUE	84318240	76.92307692	90.47619048	490
chr5:96702410-96702909	CAST	96702781	+	protein_coding	FALSE	84835478	76.92307692	100	491
chr5:96661948-96662320	CAST	96662074	+	protein_coding	FALSE	84876185	76.92307692	90.47619048	492
chr13:28718764-28719263	SLC46A3	28718970	-	protein_coding	FALSE	85645358	76.92307692	100	493
chr6:83430970-83431469	ME1	83431051	-	protein_coding	FALSE	87374928	76.92307692	95.23809524	494
chr12:42483746-42484245	PRICKLE1	42483995	-	protein_coding	FALSE	90791314	76.92307692	100	495
chr12:38905369-38905868	CPNE8	38905591	-	protein_coding	FALSE	94369718	76.92307692	95.23809524	496
chr1:151993736-151994488	S100A10	151993859	-	protein_coding	FALSE	96962563	76.92307692	100	497
chr6:73695835-73696381	CD109	73696203	+	protein_coding	FALSE	97109776	76.92307692	100	498
chr6:73695835-73696381	CD109-AS1	73696131	-	lncRNA	FALSE	97109848	76.92307692	100	499
chr1:151048311-151048695	C1orf56	151048569	+	protein_coding	FALSE	97907853	76.92307692	95.23809524	500
chr1:150149764-150150081	PLEKHO1	150149916	+	protein_coding	FALSE	98806506	76.92307692	90.47619048	501
chrX:56995306-56995805	SPIN3	56995555	-	protein_coding	FALSE	99045340	76.92307692	100	502
chr4:86594051-86594564	PTPN13	86594315	+	protein_coding	FALSE	103620240	76.92307692	95.23809524	503
chr4:86594051-86594564	MAPK10	86594131	-	protein_coding	FALSE	103620424	76.92307692	95.23809524	504
chr10:28677245-28677744	BAMBI	28677510	+	protein_coding	FALSE	105119912	76.92307692	95.23809524	505
chrX:49073796-49074299	PRAF2	49074002	-	protein_coding	FALSE	106966893	76.92307692	100	506
chr9:27529599-27530102	MOB3B	27529814	-	protein_coding	FALSE	110864903	76.92307692	95.23809524	507
chr6:56843736-56844235	DST-AS1	56844002	+	lncRNA	FALSE	113961977	76.92307692	90.47619048	508
chr11:20363435-20363934	HTATIP2	20363685	+	protein_coding	FALSE	114722937	76.92307692	95.23809524	509
chr9:21335102-21335682	KLHL9	21335404	-	protein_coding	FALSE	117059313	76.92307692	100	510
chr12:15221228-15221727	RERG	15221417	-	protein_coding	FALSE	118053892	76.92307692	95.23809524	511
chr9:19127337-19127856	PLIN2	19127492	-	protein_coding	FALSE	119267225	76.92307692	100	512
chr12:6927773-6927883	ATN1	6927959	+	protein_coding	TRUE	126347350	76.92307692	95.23809524	513
chr10:5446301-5446800	NET1	5446609	+	protein_coding	FALSE	128350813	76.92307692	100	514
chr7:29989560-29990059	SCRN1	29989801	-	protein_coding	FALSE	129356172	76.92307692	100	515
chr3:66500924-66501394	LRIG1	66501263	-	protein_coding	FALSE	131794296	76.92307692	95.23809524	516
chr11:307857-308356	IFITM2	308106	+	protein_coding	FALSE	134778516	76.92307692	95.23809524	517
chr1:109910361-109910965	CSF1	109910605	+	protein_coding	FALSE	139045817	76.92307692	90.47619048	518
chr2:100417278-100417918	CHST10	100417614	-	protein_coding	FALSE	141775915	76.92307692	100	519
chr6:26272712-26273225	H2BC10	26272931	+	protein_coding	FALSE	144533048	76.92307692	100	520
chr2:96868586-96868879	SEMA4C	96868588	-	protein_coding	FALSE	145324941	76.92307692	95.23809524	521
chr3:50237896-50238304	GNAI2	50238112	+	protein_coding	TRUE	148057447	76.92307692	95.23809524	522
chr3:49719454-49720055	AMIGO3	49719684	-	protein_coding	FALSE	148575875	76.92307692	100	523
chr1:91404620-91405119	HFM1	91404856	-	protein_coding	FALSE	157551566	76.92307692	95.23809524	524
chr2:84516178-84516704	DNAH6	84516455	+	protein_coding	FALSE	157677074	76.92307692	100	525
chr1:67832038-67832537	GNG12-AS1	67832293	+	lncRNA	FALSE	181124129	76.92307692	95.23809524	526
chr1:65002227-65002953	LINC01359	65002489	-	lncRNA	FALSE	183953933	76.92307692	100	527
chr3:4980234-4980684	BHLHE40-AS1	4980414	-	lncRNA	FALSE	193315145	76.92307692	95.23809524	528
chr3:4980234-4980684	BHLHE40	4980232	+	protein_coding	FALSE	193315327	76.92307692	95.23809524	529
chr1:43453733-43454239	HYI	43453989	-	protein_coding	FALSE	205502433	76.92307692	100	530
chr2:36355321-36355937	CRIM1	36355778	+	protein_coding	FALSE	205837751	76.92307692	95.23809524	531
chr2:36355321-36355937	CRIM1-DT	36355471	-	lncRNA	FALSE	205838058	76.92307692	95.23809524	532
chr1:22053392-22053553	CDC42	22053486	+	protein_coding	TRUE	226902936	76.92307692	90.47619048	533
chr2:9003501-9004077	MBOAT2	9003709	-	protein_coding	FALSE	233189820	76.92307692	100	534
chr1:248858197-248858435	ZNF692	248858324	-	protein_coding	FALSE	98098	80.76923077	95.23809524	535
chr9:137550320-137550819	PNPLA7	137550402	-	protein_coding	FALSE	844315	80.76923077	95.23809524	536
chr19:57499604-57500103	ZNF773	57499915	+	protein_coding	FALSE	1117701	80.76923077	100	537
chr8:143568810-143568930	MROH6	143568860	-	protein_coding	FALSE	1569776	80.76923077	90.47619048	538
chr14:105248268-105248791	BRF1	105248539	-	protein_coding	FALSE	1795179	80.76923077	100	539
chr14:105248268-105248791	BTBD6	105248533	+	protein_coding	TRUE	1795185	80.76923077	100	540
chr10:131981764-131982263	BNIP3	131981967	-	protein_coding	FALSE	1815455	80.76923077	100	541
chr5:179550593-179551042	RUFY1	179550836	+	protein_coding	FALSE	1987423	80.76923077	95.23809524	542
chr14:104800591-104800672	ZBTB42	104800596	+	protein_coding	FALSE	2243122	80.76923077	90.47619048	543
chr15:97960290-97960952	ARRDC4	97960703	+	protein_coding	FALSE	4030486	80.76923077	90.47619048	544
chr20:58888561-58889184	GNAS	58888859	+	protein_coding	FALSE	5555308	80.76923077	95.23809524	545
chr19:52786542-52787041	ZNF600	52786791	-	protein_coding	FALSE	5830825	80.76923077	95.23809524	546
chr18:74291767-74292339	CYB5A	74291973	-	protein_coding	FALSE	6081312	80.76923077	100	547
chr7:152463483-152463613	LINC01003	152463786	+	lncRNA	FALSE	6882187	80.76923077	95.23809524	548
chr22:43923489-43923988	PNPLA3	43923792	+	protein_coding	FALSE	6894676	80.76923077	95.23809524	549
chr22:43812088-43812592	EFCAB6	43812337	-	protein_coding	FALSE	7006131	80.76923077	100	550
chr6:162726882-162727381	PACRG	162727132	+	protein_coding	FALSE	8078847	80.76923077	95.23809524	551
chr20:56358671-56359176	FAM210B	56358974	+	protein_coding	FALSE	8085193	80.76923077	95.23809524	552
chr19:49817393-49817676	FUZ	49817376	-	protein_coding	FALSE	8800240	80.76923077	90.47619048	553
chr8:135457215-135457714	KHDRBS3	135457456	+	protein_coding	FALSE	9681180	80.76923077	95.23809524	554
chr7:149147293-149147496	ZNF398	149147453	+	protein_coding	FALSE	10198520	80.76923077	95.23809524	555
chr19:48321359-48321595	EMP3	48321509	+	protein_coding	FALSE	10296107	80.76923077	100	556
chr19:48321359-48321595	ODAD1	48321347	-	protein_coding	FALSE	10296269	80.76923077	100	557
chr9:127899399-127899898	ST6GALNAC6	127899646	-	protein_coding	FALSE	10495071	80.76923077	90.47619048	558
chr3:187139274-187139894	RPL39L	187139496	-	protein_coding	FALSE	11156063	80.76923077	100	559
chr13:102800151-102800591	BIVM	102800362	+	protein_coding	FALSE	11563966	80.76923077	95.23809524	560
chr15:90249282-90249781	TTLL13	90249530	+	protein_coding	FALSE	11741659	80.76923077	95.23809524	561
chr2:229921518-229921649	TRIP12	229921662	-	protein_coding	TRUE	12271867	80.76923077	100	562
chr18:67516296-67517136	DSEL	67516720	-	protein_coding	FALSE	12856565	80.76923077	100	563
chr18:67516296-67517136	DSEL-AS1	67516546	+	lncRNA	FALSE	12856739	80.76923077	100	564
chr3:185282691-185283190	MAP3K13	185282941	+	protein_coding	FALSE	13012618	80.76923077	95.23809524	565
chr3:184337238-184337737	FAM131A	184337565	+	protein_coding	FALSE	13957994	80.76923077	95.23809524	566
chr19:43983915-43984419	ZNF155	43984170	+	protein_coding	FALSE	14633446	80.76923077	95.23809524	567
chr3:179451250-179451833	GNB4	179451476	-	protein_coding	FALSE	18844083	80.76923077	100	568
chr20:45348175-45348674	SDC4	45348424	-	protein_coding	FALSE	19095743	80.76923077	90.47619048	569
chr22:31248112-31248611	LIMK2	31248358	+	protein_coding	FALSE	19570110	80.76923077	100	570
chr10:113679176-113679359	CASP7	113679204	+	protein_coding	FALSE	20118218	80.76923077	100	571
chr7:139035780-139036279	ZC3HAV1L	139036042	-	protein_coding	FALSE	20309931	80.76923077	90.47619048	572
chr22:30287970-30288198	CASTOR1	30287950	-	protein_coding	FALSE	20530518	80.76923077	90.47619048	573
chr4:169659953-169660405	CLCN3	169660062	+	protein_coding	TRUE	20554493	80.76923077	100	574
chr19:37719537-37720040	ZNF607	37719761	-	protein_coding	FALSE	20897855	80.76923077	100	575
chr10:110918659-110918871	BBIP1	110918657	-	protein_coding	FALSE	22878765	80.76923077	100	576
chr20:41317670-41317735	ZHX3	41317731	-	protein_coding	FALSE	23126436	80.76923077	90.47619048	577
chr10:110227175-110227291	MXI1	110227183	+	protein_coding	FALSE	23570239	80.76923077	90.47619048	578
chr5:157575574-157576073	ADAM19	157575775	-	protein_coding	FALSE	23962484	80.76923077	95.23809524	579
chr22:23838763-23839367	DERL3	23839012	-	protein_coding	FALSE	26979456	80.76923077	100	580
chr20:37178577-37178633	RPN2	37178410	+	protein_coding	TRUE	27265757	80.76923077	90.47619048	581
chr20:33666248-33667049	ACTL10	33666943	+	protein_coding	FALSE	30777224	80.76923077	100	582
chr20:33666248-33667049	NECAB3	33666659	-	protein_coding	FALSE	30777508	80.76923077	100	583
chr20:33489705-33490153	CBFA2T2	33490075	+	protein_coding	FALSE	30954092	80.76923077	100	584
chr20:31722851-31723121	BCL2L1	31722973	-	protein_coding	FALSE	32721194	80.76923077	90.47619048	585
chr10:100999383-100999601	LZTS2	100999476	+	protein_coding	TRUE	32797946	80.76923077	100	586
chr16:55508751-55509273	LPCAT2	55509072	+	protein_coding	FALSE	34829273	80.76923077	90.47619048	587
chr5:145835120-145835633	PRELID2	145835369	-	protein_coding	FALSE	35702890	80.76923077	100	588
chr2:206274391-206274898	ZDBF2	206274663	+	protein_coding	FALSE	35918866	80.76923077	100	589
chr19:21081893-21082396	ZNF714	21082159	+	protein_coding	FALSE	37535457	80.76923077	100	590
chr1:211258380-211258698	RCOR3	211258408	+	protein_coding	FALSE	37698014	80.76923077	95.23809524	591
chr5:143405173-143405454	NR3C1	143405323	-	protein_coding	FALSE	38132936	80.76923077	95.23809524	592
chr19:19900636-19901162	ZNF93	19900913	+	protein_coding	FALSE	38716703	80.76923077	100	593
chr11:95151377-95151770	LNCRNA-IUR	95151693	+	lncRNA	FALSE	39934929	80.76923077	90.47619048	594
chr1:208244071-208244638	PLXNA2	208244384	-	protein_coding	FALSE	40712038	80.76923077	100	595
chr9:96383461-96383960	SLC35D2	96383711	-	protein_coding	FALSE	42011006	80.76923077	100	596
chr18:36187186-36187766	MOCOS	36187497	+	protein_coding	FALSE	44185788	80.76923077	95.23809524	597
chr18:36187186-36187766	COSMOC	36187475	-	lncRNA	FALSE	44185810	80.76923077	95.23809524	598
chr1:202861460-202862003	ACTG1P25	202861754	+	transcribed_processed_pseudogene	FALSE	46094668	80.76923077	100	599
chr19:12484569-12485070	ZNF709	12484816	-	protein_coding	FALSE	46132800	80.76923077	100	600
chr13:67230087-67230721	PCDH9	67230445	-	protein_coding	FALSE	47133883	80.76923077	95.23809524	601
chr8:97775331-97775999	LAPTM4B	97775788	+	protein_coding	FALSE	47362848	80.76923077	100	602
chr4:141636346-141636847	IL15	141636602	+	protein_coding	FALSE	48577953	80.76923077	95.23809524	603
chr9:89604719-89605261	GADD45G	89605012	+	protein_coding	FALSE	48789705	80.76923077	100	604
chr14:56118125-56118624	PELI2	56118411	+	protein_coding	FALSE	50925307	80.76923077	95.23809524	605
chr9:86099346-86099845	GOLM1	86099558	-	protein_coding	FALSE	52295159	80.76923077	100	606
chr2:189674344-189674799	ANKAR	189674607	+	protein_coding	FALSE	52518922	80.76923077	100	607
chr9:83956493-83956992	C9orf64	83956742	-	protein_coding	FALSE	54437975	80.76923077	95.23809524	608
chr5:126595012-126595640	ALDH7A1	126595336	-	protein_coding	FALSE	54942923	80.76923077	100	609
chr3:140942448-140942520	SLC25A36	140942462	+	protein_coding	FALSE	57353097	80.76923077	90.47619048	610
chr7:100867062-100867577	TRIP6	100867387	+	protein_coding	FALSE	58478586	80.76923077	100	611
chr11:75562528-75562906	SERPINH1	75562809	+	protein_coding	FALSE	59523813	80.76923077	100	612
chr20:4823396-4823895	RASSF2	4823608	-	protein_coding	FALSE	59620559	80.76923077	100	613
chr16:30585522-30586021	ZNF785	30585769	-	protein_coding	FALSE	59752576	80.76923077	100	614
chr3:138115360-138115859	DZIP1L	138115608	-	protein_coding	FALSE	60179951	80.76923077	90.47619048	615
chr16:29811159-29811554	PRRT2	29811382	+	protein_coding	FALSE	60526963	80.76923077	95.23809524	616
chr1:186680178-186680903	PACERR	186680601	+	lncRNA	FALSE	62275821	80.76923077	95.23809524	617
chr1:186680178-186680903	PTGS2	186680423	-	protein_coding	FALSE	62275999	80.76923077	95.23809524	618
chr10:70132635-70133184	AIFM2	70132934	-	protein_coding	FALSE	63664488	80.76923077	95.23809524	619
chr10:68560110-68560609	TET1	68560337	+	protein_coding	FALSE	65237085	80.76923077	95.23809524	620
chr9:72305087-72305685	LINC01504	72305370	+	lncRNA	FALSE	66089347	80.76923077	100	621
chr11:66336280-66336883	RIN1	66336436	-	protein_coding	FALSE	68750186	80.76923077	100	622
chr17:14300754-14301299	HS3ST3B1	14301081	+	protein_coding	FALSE	68956360	80.76923077	100	623
chr11:66070042-66070602	PACS1	66070363	+	protein_coding	TRUE	69016259	80.76923077	90.47619048	624
chr3:128075528-128076059	RUVBL1-AS1	128075810	+	lncRNA	FALSE	70219749	80.76923077	100	625
chr2:171522106-171522605	CYBRD1	171522348	+	protein_coding	FALSE	70671181	80.76923077	90.47619048	626
chr2:171159614-171159684	TLK1	171159827	-	protein_coding	FALSE	71033702	80.76923077	90.47619048	627
chr14:33950829-33951328	EGLN3	33951081	-	protein_coding	FALSE	73092637	80.76923077	100	628
chr2:164841169-164841668	COBLL1	164841418	-	protein_coding	FALSE	77352111	80.76923077	95.23809524	629
chr11:57426899-57427398	SLC43A3	57427121	-	protein_coding	FALSE	77659501	80.76923077	95.23809524	630
chr5:103562430-103563051	NUDT12	103562789	-	protein_coding	FALSE	77975470	80.76923077	100	631
chr12:53499411-53499910	MAP3K12	53499615	-	protein_coding	FALSE	79775694	80.76923077	100	632
chr10:50739438-50740097	ASAH2B	50739922	+	protein_coding	FALSE	83057500	80.76923077	100	633
chr14:22982393-22982894	AJUBA	22982551	-	protein_coding	FALSE	84061167	80.76923077	95.23809524	634
chr16:4538483-4539065	CDIP1	4538773	-	protein_coding	FALSE	85799572	80.76923077	100	635
chr2:156342346-156342760	NR4A2	156342348	-	protein_coding	FALSE	85851181	80.76923077	95.23809524	636
chr8:59118959-59119458	TOX	59119147	-	protein_coding	FALSE	86019489	80.76923077	95.23809524	637
chr12:47079353-47080201	AMIGO2	47079865	-	protein_coding	FALSE	86195444	80.76923077	100	638
chr12:47079353-47080201	PCED1B	47079621	+	protein_coding	FALSE	86195688	80.76923077	100	639
chr3:111071403-111072008	NECTIN3	111071816	+	protein_coding	FALSE	87223743	80.76923077	100	640
chr3:111071403-111072008	NECTIN3-AS1	111071553	-	lncRNA	FALSE	87224006	80.76923077	100	641
chr1:159924466-159924517	TAGLN2	159924551	-	protein_coding	FALSE	89031871	80.76923077	90.47619048	642
chr16:396942-397441	NME4	397192	+	protein_coding	FALSE	89941153	80.76923077	100	643
chr13:23579011-23579609	TNFRSF19	23579359	+	protein_coding	FALSE	90784969	80.76923077	100	644
chr4:98658412-98658911	TSPAN5	98658611	-	protein_coding	FALSE	91555944	80.76923077	100	645
chr1:153565581-153566080	S100A2	153565830	-	protein_coding	FALSE	95390592	80.76923077	90.47619048	646
chr8:48921191-48921690	SNAI2	48921440	-	protein_coding	FALSE	96217196	80.76923077	100	647
chr3:101827659-101828047	NFKBIZ	101827991	+	protein_coding	FALSE	96467568	80.76923077	95.23809524	648
chr8:47737915-47738414	CEBPD	47738164	-	protein_coding	FALSE	97400472	80.76923077	100	649
chr1:151047490-151048041	C1orf56	151047751	+	protein_coding	FALSE	97908671	80.76923077	100	650
chr11:36594243-36594742	RAG2	36594755	-	protein_coding	FALSE	98491867	80.76923077	100	651
chr11:36594243-36594742	IFTAP	36594493	+	protein_coding	FALSE	98492129	80.76923077	100	652
chr1:147541158-147541750	BCL9	147541501	+	protein_coding	FALSE	101414921	80.76923077	100	653
chr10:29735552-29736103	SVIL	29735804	-	protein_coding	FALSE	104061618	80.76923077	100	654
chr12:26832484-26832690	ITPR2	26832781	-	protein_coding	FALSE	106442528	80.76923077	90.47619048	655
chr11:27472526-27473089	LGR4	27472790	-	protein_coding	FALSE	107613832	80.76923077	100	656
chr11:27471481-27471980	LGR4-AS1	27471729	+	lncRNA	FALSE	107614893	80.76923077	100	657
chrX:43654649-43655156	MAOA	43654907	+	protein_coding	FALSE	112385988	80.76923077	100	658
chr4:77075439-77075673	CCNI	77075620	-	protein_coding	TRUE	113138935	80.76923077	95.23809524	659
chr7:44797290-44797487	PPIA	44797600	+	protein_coding	TRUE	114548373	80.76923077	100	660
chr11:19712535-19712950	NAV2	19712837	+	protein_coding	FALSE	115373785	80.76923077	90.47619048	661
chr11:19712535-19712950	NAV2-AS6	19712619	-	lncRNA	FALSE	115374003	80.76923077	90.47619048	662
chr8:27490752-27491251	EPHX2	27491125	+	protein_coding	FALSE	117647511	80.76923077	100	663
chr8:26383487-26383556	BNIP3L	26383415	+	protein_coding	TRUE	118755221	80.76923077	100	664
chr12:13196418-13196917	EMP1	13196723	+	protein_coding	FALSE	120078586	80.76923077	90.47619048	665
chr9:17134741-17135240	CNTLN	17134982	+	protein_coding	FALSE	121259735	80.76923077	95.23809524	666
chr12:10721980-10722225	YBX3	10722046	-	protein_coding	FALSE	122553263	80.76923077	100	667
chr5:58459890-58460658	PLK2	58460139	-	protein_coding	FALSE	123078120	80.76923077	100	668
chr6:41734084-41734310	TFEB	41734194	-	protein_coding	FALSE	129071785	80.76923077	90.47619048	669
chr7:27095757-27096343	HOTAIRM1	27096094	+	lncRNA	FALSE	132249879	80.76923077	95.23809524	670
chr7:27095757-27096343	HOXA1	27096000	-	protein_coding	FALSE	132249973	80.76923077	95.23809524	671
chr2:109613957-109614583	SOWAHC	109614364	+	protein_coding	FALSE	132579165	80.76923077	90.47619048	672
chr2:109613957-109614583	SEPTIN10	109614143	-	protein_coding	FALSE	132579386	80.76923077	90.47619048	673
chr9:4666425-4666924	SPATA6L	4666674	-	protein_coding	FALSE	133728043	80.76923077	100	674
chr6:32952873-32953430	HLA-DMA	32953108	-	protein_coding	FALSE	137852871	80.76923077	95.23809524	675
chr5:43017840-43018315	ANXA2R-OT1	43017984	-	lncRNA	FALSE	138520275	80.76923077	90.47619048	676
chr6:31814599-31815763	HSPA1L	31815283	-	protein_coding	FALSE	138990696	80.76923077	100	677
chr7:20331513-20332012	ITGB8	20331977	+	protein_coding	FALSE	139013996	80.76923077	90.47619048	678
chr7:20331513-20332012	ITGB8-AS1	20331777	-	lncRNA	FALSE	139014196	80.76923077	90.47619048	679
chr6:30721272-30721694	TUBB	30721574	+	protein_coding	TRUE	140084405	80.76923077	100	680
chr7:17298402-17298906	AHR	17298652	+	protein_coding	FALSE	142047321	80.76923077	100	681
chr7:16420685-16421572	CRPPA	16421322	-	protein_coding	FALSE	142924651	80.76923077	100	682
chr6:27864983-27865578	H2AC16	27865317	+	protein_coding	FALSE	142940662	80.76923077	100	683
chr2:96869749-96870248	SEMA4C	96870080	-	protein_coding	FALSE	145323449	80.76923077	95.23809524	684
chr3:52245543-52246052	PPM1M	52245759	+	protein_coding	FALSE	146049800	80.76923077	90.47619048	685
chr5:34656078-34656577	RAI14	34656328	+	protein_coding	FALSE	146881931	80.76923077	100	686
chr3:48989658-48990157	P4HTM	48989908	+	protein_coding	FALSE	149305651	80.76923077	100	687
chr6:17987374-17987873	KIF13A	17987623	-	protein_coding	FALSE	152818356	80.76923077	90.47619048	688
chr1:93447881-93448380	FNBP1L	93448131	+	protein_coding	FALSE	155508291	80.76923077	95.23809524	689
chr6:10412068-10412567	TFAP2A	10412391	-	protein_coding	FALSE	160393588	80.76923077	95.23809524	690
chr5:16936027-16936733	MYO10	16936288	-	protein_coding	FALSE	164601971	80.76923077	95.23809524	691
chr3:32391421-32391975	CMTM7	32391698	+	protein_coding	FALSE	165903861	80.76923077	90.47619048	692
chr6:2876261-2876760	SERPINB9P1	2876517	-	lncRNA	FALSE	167929462	80.76923077	100	693
chr4:8158583-8159160	ABLIM2	8158832	-	protein_coding	FALSE	182055723	80.76923077	95.23809524	694
chr4:7939677-7940176	AFAP1	7939926	-	protein_coding	FALSE	182274629	80.76923077	100	695
chr4:2536147-2536685	FAM193A	2536647	+	protein_coding	FALSE	187677908	80.76923077	95.23809524	696
chr3:9916824-9917323	IL17RC	9917074	+	protein_coding	FALSE	188378485	80.76923077	100	697
chr3:9809710-9810318	TTLL3	9809988	+	protein_coding	FALSE	188485571	80.76923077	100	698
chr3:8501409-8502056	LMCD1	8501807	+	protein_coding	FALSE	189793752	80.76923077	100	699
chr3:8501409-8502056	LMCD1-AS1	8501672	-	lncRNA	FALSE	189793887	80.76923077	100	700
chr2:46297025-46297651	EPAS1	46297407	+	protein_coding	FALSE	195896122	80.76923077	95.23809524	701
chr2:36355977-36356476	CRIM1	36356443	+	protein_coding	FALSE	205837086	80.76923077	90.47619048	702
chr1:37946808-37947307	INPP5B	37947057	-	protein_coding	FALSE	211009365	80.76923077	100	703
chr2:20446787-20447320	RHOB	20447074	+	protein_coding	FALSE	221746455	80.76923077	100	704
chr1:6205531-6206378	RNF207	6206119	+	protein_coding	FALSE	242750303	80.76923077	100	705
chr1:6205531-6206378	RNF207-AS1	6205780	-	lncRNA	FALSE	242750642	80.76923077	100	706
chr1:999923-1000422	HES4	1000172	-	protein_coding	FALSE	247956250	80.76923077	90.47619048	707
chr5:180831369-180831868	HEIH	180831621	-	lncRNA	FALSE	706638	84.61538462	100	708
chr5:180831369-180831868	LINC00847	180831594	+	lncRNA	FALSE	706665	84.61538462	100	709
chr5:180830707-180831230	LINC00847	180830957	+	lncRNA	FALSE	707302	84.61538462	95.23809524	710
chr19:57477321-57477820	ZNF772	57477570	-	protein_coding	FALSE	1140046	84.61538462	100	711
chr19:57191250-57191749	ZNF264	57191500	+	protein_coding	FALSE	1426116	84.61538462	100	712
chr5:180071731-180072368	RNF130	180072101	-	protein_coding	FALSE	1466158	84.61538462	100	713
chr14:105489813-105490046	TEDC1	105489876	+	protein_coding	FALSE	1553842	84.61538462	95.23809524	714
chr8:143578102-143578655	NAPRT	143578343	-	protein_coding	FALSE	1560293	84.61538462	100	715
chr17:81308999-81309575	LINC00482	81309278	-	lncRNA	FALSE	1948163	84.61538462	100	716
chr19:56403908-56404574	ZNF583	56404330	+	protein_coding	FALSE	2213286	84.61538462	100	717
chr17:81034470-81035396	BAIAP2	81035122	+	protein_coding	FALSE	2222319	84.61538462	100	718
chr17:81034470-81035396	BAIAP2-DT	81034881	-	lncRNA	FALSE	2222560	84.61538462	100	719
chr5:178859703-178860202	ZNF354B	178859953	+	protein_coding	FALSE	2678306	84.61538462	100	720
chr15:99249370-99249869	TTC23	99249610	-	protein_coding	FALSE	2741579	84.61538462	100	721
chr3:195259915-195260295	XXYLT1	195260080	-	protein_coding	FALSE	3035479	84.61538462	90.47619048	722
chr17:80036345-80036881	CCDC40	80036632	+	protein_coding	FALSE	3220809	84.61538462	100	723
chr5:178205295-178205443	HNRNPAB	178205568	+	protein_coding	TRUE	3332691	84.61538462	90.47619048	724
chr18:76494941-76495770	ZNF516-DT	76495521	+	lncRNA	FALSE	3877764	84.61538462	95.23809524	725
chr18:76494941-76495770	ZNF516	76495242	-	protein_coding	FALSE	3878043	84.61538462	95.23809524	726
chr18:76491402-76491901	ZNF516-AS1	76491629	+	lncRNA	FALSE	3881656	84.61538462	95.23809524	727
chr10:129466839-129467433	MGMT	129467190	+	protein_coding	FALSE	4330232	84.61538462	100	728
chr19:53869240-53869601	MYADM	53869406	+	protein_coding	FALSE	4748210	84.61538462	100	729
chr22:44497876-44498544	RTL6	44498233	-	protein_coding	FALSE	6320235	84.61538462	100	730
chr19:52139489-52139590	ZNF616	52139746	-	protein_coding	FALSE	6477870	84.61538462	95.23809524	731
chr19:52048676-52049374	ZNF432	52048838	-	protein_coding	FALSE	6568778	84.61538462	100	732
chr4:183098891-183099559	WWC2	183099257	+	protein_coding	FALSE	7115298	84.61538462	100	733
chr4:183098891-183099559	WWC2-AS2	183099199	-	lncRNA	FALSE	7115356	84.61538462	100	734
chr7:152025424-152025923	GALNT11	152025674	+	protein_coding	TRUE	7320299	84.61538462	100	735
chr2:234496777-234497299	ARL4C	234497053	-	protein_coding	FALSE	7696476	84.61538462	95.23809524	736
chr5:173616212-173616272	BOD1	173616358	-	protein_coding	TRUE	7921901	84.61538462	90.47619048	737
chr17:74987382-74987881	CDR2L	74987632	+	protein_coding	FALSE	8269809	84.61538462	95.23809524	738
chr7:149714551-149715260	KRBA1	149714951	+	protein_coding	FALSE	9631022	84.61538462	95.23809524	739
chr17:73310905-73311413	CDC42EP4	73311408	-	protein_coding	FALSE	9946033	84.61538462	95.23809524	740
chr2:230864645-230865144	ITM2C	230864942	+	protein_coding	FALSE	11328587	84.61538462	95.23809524	741
chr13:102798799-102799304	BIVM	102799119	+	protein_coding	FALSE	11565209	84.61538462	100	742
chr13:102798799-102799304	BIVM-ERCC5	102799110	+	protein_coding	FALSE	11565218	84.61538462	100	743
chr13:102798799-102799304	POGLUT2	102798976	-	protein_coding	FALSE	11565352	84.61538462	100	744
chr22:39040418-39040917	APOBEC3F	39040604	+	protein_coding	FALSE	11777864	84.61538462	90.47619048	745
chr15:89690522-89691046	WDR93	89690811	+	protein_coding	FALSE	12300378	84.61538462	95.23809524	746
chr15:89690522-89691046	PEX11A	89690783	-	protein_coding	FALSE	12300406	84.61538462	95.23809524	747
chr6:157822921-157823420	SNX9	157823161	+	protein_coding	TRUE	12982818	84.61538462	100	748
chr11:121451953-121452452	SORL1	121452314	+	protein_coding	FALSE	13634308	84.61538462	90.47619048	749
chr14:92748442-92748952	LGMN	92748679	-	protein_coding	FALSE	14295039	84.61538462	100	750
chr19:43950942-43951472	ZNF221	43951223	+	protein_coding	FALSE	14666393	84.61538462	100	751
chr14:91114382-91114624	DGLUCY	91114449	+	protein_coding	FALSE	15929269	84.61538462	90.47619048	752
chrX:139932808-139933437	ATP11C	139933070	-	protein_coding	FALSE	16107825	84.61538462	100	753
chr9:121370049-121370554	STOM	121370304	-	protein_coding	FALSE	17024413	84.61538462	100	754
chr13:97222037-97222545	MBNL2	97222324	+	protein_coding	FALSE	17142004	84.61538462	100	755
chr1:231626546-231627064	DISC1	231626815	+	protein_coding	FALSE	17329607	84.61538462	100	756
chr20:45833581-45834080	SNX21	45833831	+	protein_coding	FALSE	18610336	84.61538462	100	757
chr20:45833581-45834080	TNNC2	45833745	-	protein_coding	FALSE	18610422	84.61538462	100	758
chr10:114526654-114527176	ABLIM1	114526918	-	protein_coding	FALSE	19270504	84.61538462	95.23809524	759
chr22:31084811-31085208	SMTN	31084996	+	protein_coding	FALSE	19733472	84.61538462	100	760
chr4:170027174-170027641	MFAP3L	170027210	-	protein_coding	FALSE	20187345	84.61538462	100	761
chr22:30606833-30607332	PES1	30607083	-	protein_coding	FALSE	20211385	84.61538462	100	762
chr22:30606833-30607332	TCN2	30607083	+	protein_coding	FALSE	20211385	84.61538462	100	763
chr1:228457610-228458356	H2BU1	228458103	+	protein_coding	FALSE	20498319	84.61538462	100	764
chr1:228457610-228458356	H2AW	228457873	-	protein_coding	FALSE	20498549	84.61538462	100	765
chrX:135520380-135520924	INTS6L-AS1	135520674	-	lncRNA	FALSE	20520221	84.61538462	100	766
chrX:135520380-135520924	INTS6L	135520659	+	protein_coding	FALSE	20520236	84.61538462	100	767
chr21:26170569-26171070	APP	26170787	-	protein_coding	FALSE	20539196	84.61538462	100	768
chr19:37655163-37655966	ZFP30	37655467	-	protein_coding	FALSE	20962149	84.61538462	100	769
chrX:135051942-135052462	RTL8A	135052196	-	protein_coding	TRUE	20988699	84.61538462	100	770
chr19:37594543-37595079	ZNF540	37594830	+	protein_coding	FALSE	21022786	84.61538462	100	771
chr19:37594543-37595079	ZNF571	37594792	-	protein_coding	FALSE	21022824	84.61538462	100	772
chr19:37467141-37467687	ZNF570	37467585	+	protein_coding	FALSE	21150031	84.61538462	100	773
chr19:37467141-37467687	ZNF569	37467444	-	protein_coding	FALSE	21150172	84.61538462	100	774
chr17:61927444-61927503	INTS2	61927426	-	protein_coding	FALSE	21330015	84.61538462	90.47619048	775
chr22:29306745-29307244	GAS2L1	29307023	+	protein_coding	FALSE	21511445	84.61538462	90.47619048	776
chr19:36850108-36850933	ZNF345	36850361	+	protein_coding	FALSE	21767255	84.61538462	100	777
chr19:36850108-36850933	ZNF790	36850313	-	protein_coding	FALSE	21767303	84.61538462	100	778
chr6:148746723-148747384	UST	148747030	+	protein_coding	FALSE	22058949	84.61538462	100	779
chr19:36141029-36141432	CAPNS1	36141190	+	protein_coding	TRUE	22476426	84.61538462	95.23809524	780
chr19:34676782-34677281	SCGB2B2	34677159	-	protein_coding	FALSE	23940457	84.61538462	100	781
chr22:26429064-26429563	ASPHD2	26429260	+	protein_coding	FALSE	24389208	84.61538462	95.23809524	782
chr1:223712167-223712723	CAPN2	223712539	+	protein_coding	FALSE	25243883	84.61538462	100	783
chr3:171810049-171810744	PLD1	171810437	-	protein_coding	FALSE	26485122	84.61538462	95.23809524	784
chr11:108498183-108498682	POGLUT3	108498384	-	protein_coding	FALSE	26588238	84.61538462	100	785
chr12:106247686-106248185	CKAP4	106248020	-	protein_coding	FALSE	27027289	84.61538462	95.23809524	786
chr20:37178265-37178513	RPN2	37178410	+	protein_coding	TRUE	27265757	84.61538462	90.47619048	787
chr6:143511469-143512133	FUCA2	143511720	-	protein_coding	FALSE	27294259	84.61538462	100	788
chr22:23145076-23145608	RAB36	23145366	+	protein_coding	FALSE	27673102	84.61538462	100	789
chr10:104353326-104354013	CFAP58	104353833	+	protein_coding	FALSE	29443589	84.61538462	100	790
chr10:104353326-104354013	CFAP58-DT	104353625	-	lncRNA	FALSE	29443797	84.61538462	100	791
chr18:50266273-50266772	CFAP53	50266495	-	protein_coding	FALSE	30106790	84.61538462	95.23809524	792
chr20:33720081-33720610	PXMP4	33720319	-	protein_coding	FALSE	30723848	84.61538462	100	793
chr22:20016537-20017118	TANGO2	20017014	+	protein_coding	FALSE	30801454	84.61538462	90.47619048	794
chr22:20016537-20017118	ARVCF	20016823	-	protein_coding	FALSE	30801645	84.61538462	90.47619048	795
chr15:70892184-70892871	LRRC49	70892471	+	protein_coding	FALSE	31098718	84.61538462	100	796
chr15:70892184-70892871	THAP10	70892433	-	protein_coding	FALSE	31098756	84.61538462	100	797
chr4:158768745-158769244	FNIP2	158769026	+	protein_coding	FALSE	31445529	84.61538462	100	798
chr10:102226011-102226527	ELOVL3	102226299	+	protein_coding	FALSE	31571123	84.61538462	100	799
chr16:58515229-58515728	SETD6	58515479	+	protein_coding	FALSE	31822866	84.61538462	100	800
chr4:158209999-158210655	TMEM144	158210459	+	protein_coding	FALSE	32004096	84.61538462	100	801
chr6:137867984-137868483	WAKMAR2	137868233	-	lncRNA	FALSE	32937746	84.61538462	95.23809524	802
chr11:102110127-102110710	YAP1	102110447	+	protein_coding	FALSE	32976175	84.61538462	95.23809524	803
chr13:80341132-80341567	SPRY2	80341126	-	protein_coding	FALSE	34023202	84.61538462	100	804
chr13:80339410-80339909	SPRY2	80339659	-	protein_coding	FALSE	34024669	84.61538462	100	805
chr14:72893867-72894438	DPF3	72894101	-	protein_coding	FALSE	34149617	84.61538462	95.23809524	806
chr10:97713458-97714398	MARVELD1	97713730	+	protein_coding	FALSE	36083692	84.61538462	100	807
chr12:96399376-96399642	CDK17	96399404	-	protein_coding	FALSE	36875905	84.61538462	95.23809524	808
chr19:21505302-21505858	ZNF429	21505602	+	protein_coding	FALSE	37112014	84.61538462	100	809
chr1:211829387-211829886	LPGAT1-AS1	211829636	+	lncRNA	FALSE	37126786	84.61538462	95.23809524	810
chrX:118495630-118496158	DOCK11	118495898	+	protein_coding	FALSE	37544997	84.61538462	100	811
chr19:20923003-20923502	ZNF85	20923251	+	protein_coding	FALSE	37694365	84.61538462	95.23809524	812
chr14:68979117-68979931	ACTN1-DT	68979682	+	lncRNA	FALSE	38064036	84.61538462	100	813
chr14:68979117-68979931	ACTN1	68979440	-	protein_coding	FALSE	38064278	84.61538462	100	814
chr7:120857874-120858373	TSPAN12	120858144	-	protein_coding	FALSE	38487829	84.61538462	90.47619048	815
chr10:95290899-95291398	PDLIM1	95291012	-	protein_coding	FALSE	38506410	84.61538462	90.47619048	816
chr2:203535086-203535613	RAPH1	203535335	-	protein_coding	FALSE	38658194	84.61538462	90.47619048	817
chr19:18589306-18589572	REX1BD	18589602	+	protein_coding	FALSE	40028014	84.61538462	90.47619048	818
chr17:43211577-43212076	TMEM106A	43211835	+	protein_coding	FALSE	40045606	84.61538462	100	819
chr13:74133680-74134575	KLF12	74133929	-	protein_coding	FALSE	40230399	84.61538462	100	820
chr8:104588775-104589412	LRP12	104589024	-	protein_coding	FALSE	40549612	84.61538462	100	821
chr3:156826057-156826556	LEKR1	156826307	+	protein_coding	FALSE	41469252	84.61538462	100	822
chr9:96654849-96655567	PRXL2C	96655303	-	protein_coding	FALSE	41739414	84.61538462	100	823
chr9:96654574-96654821	PRXL2C	96654748	-	protein_coding	FALSE	41739969	84.61538462	95.23809524	824
chr8:103298581-103299110	FZD6	103298831	+	protein_coding	FALSE	41839805	84.61538462	100	825
chr8:103298581-103299110	BAALC-AS1	103298772	-	lncRNA	FALSE	41839864	84.61538462	100	826
chr1:207052916-207053524	PFKFB2	207053275	+	protein_coding	FALSE	41903147	84.61538462	100	827
chr1:207052916-207053524	YOD1	207052980	-	protein_coding	FALSE	41903442	84.61538462	100	828
chr14:64465249-64465748	AKAP5	64465499	+	protein_coding	FALSE	42578219	84.61538462	100	829
chr1:205321542-205322041	NUAK2	205321745	-	protein_coding	FALSE	43634677	84.61538462	100	830
chr10:89645050-89645151	PANK1	89645242	-	protein_coding	FALSE	44152180	84.61538462	95.23809524	831
chr4:145481549-145482048	SMAD1	145481853	+	protein_coding	FALSE	44732702	84.61538462	90.47619048	832
chr8:96644977-96645617	CPQ	96645242	+	protein_coding	FALSE	48493394	84.61538462	100	833
chr19:9538396-9538915	ZNF426-DT	9538681	+	lncRNA	FALSE	49078935	84.61538462	100	834
chr19:9538396-9538915	ZNF426	9538645	-	protein_coding	FALSE	49078971	84.61538462	100	835
chr9:86948398-86948947	GAS1RR	86948684	+	lncRNA	FALSE	51446033	84.61538462	100	836
chr8:92965895-92966394	TRIQK	92966144	-	protein_coding	FALSE	52172492	84.61538462	100	837
chr8:92965535-92965869	TRIQK	92965589	-	protein_coding	FALSE	52173047	84.61538462	100	838
chr17:30970688-30971337	RNF135	30971023	+	protein_coding	FALSE	52286418	84.61538462	100	839
chrX:103585235-103585734	TCEAL4	103585492	+	protein_coding	TRUE	52455403	84.61538462	90.47619048	840
chr14:54565766-54566242	SAMD4A	54566117	+	protein_coding	FALSE	52477601	84.61538462	95.23809524	841
chrX:103356202-103356701	TCEAL9	103356489	+	protein_coding	FALSE	52684406	84.61538462	100	842
chr2:187448045-187448544	CALCRL	187448253	-	protein_coding	FALSE	54745276	84.61538462	100	843
chr18:25351990-25352500	ZNF521	25352190	-	protein_coding	FALSE	55021095	84.61538462	95.23809524	844
chr14:51094985-51095954	TRIM9	51095329	-	protein_coding	FALSE	55948389	84.61538462	95.23809524	845
chr19:1652080-1652579	TCF3	1652591	-	protein_coding	FALSE	56965025	84.61538462	95.23809524	846
chr7:101218083-101218151	ZNHIT1	101218165	+	protein_coding	TRUE	58127808	84.61538462	95.23809524	847
chr7:101218083-101218151	PLOD3	101217994	-	protein_coding	TRUE	58127979	84.61538462	95.23809524	848
chr11:75351582-75352081	ARRB1	75351705	-	protein_coding	FALSE	59734917	84.61538462	95.23809524	849
chr10:73910851-73911350	PLAU	73911104	+	protein_coding	FALSE	59886318	84.61538462	95.23809524	850
chr4:129096003-129096375	C4orf33	129096170	+	protein_coding	FALSE	61118385	84.61538462	95.23809524	851
chr15:40323266-40323703	INAFM2	40323692	+	protein_coding	FALSE	61667497	84.61538462	95.23809524	852
chr13:52128645-52129342	NEK5	52129067	-	protein_coding	FALSE	62235261	84.61538462	95.23809524	853
chr3:135965423-135966035	PPP2R3A	135965728	+	protein_coding	FALSE	62329831	84.61538462	100	854
chr7:95434819-95435322	PON2	95435072	-	protein_coding	FALSE	63910901	84.61538462	100	855
chr8:80485368-80485761	ZBTB10	80485619	+	protein_coding	FALSE	64653017	84.61538462	95.23809524	856
chr17:17496146-17496730	RASD1	17496395	-	protein_coding	FALSE	65761046	84.61538462	100	857
chr5:115601905-115602729	TICAM2	115602189	-	protein_coding	FALSE	65936070	84.61538462	100	858
chr5:115601905-115602729	TICAM2-AS1	115602117	+	lncRNA	FALSE	65936142	84.61538462	100	859
chr1:182614890-182615389	LINC01686	182615254	+	lncRNA	FALSE	66341168	84.61538462	100	860
chr8:78515851-78516441	PKIA	78516340	+	protein_coding	FALSE	66622296	84.61538462	100	861
chr11:68212654-68212796	KMT5B	68212754	-	protein_coding	FALSE	66873868	84.61538462	90.47619048	862
chr11:67583345-67583954	GSTP1	67583742	+	protein_coding	FALSE	67502880	84.61538462	100	863
chr18:12657664-12658163	SPIRE1	12658045	-	protein_coding	FALSE	67715240	84.61538462	90.47619048	864
chr18:12657664-12658163	PSMG2	12658043	+	protein_coding	TRUE	67715242	84.61538462	90.47619048	865
chr7:90244917-90245423	CFAP69	90245174	+	protein_coding	FALSE	69100799	84.61538462	100	866
chr13:44575646-44576145	TSC22D1-AS1	44575893	+	lncRNA	FALSE	69788435	84.61538462	100	867
chr15:30903602-30904122	FAN1	30903864	+	protein_coding	FALSE	71087325	84.61538462	100	868
chr3:126654875-126655374	TXNRD3	126655124	-	protein_coding	FALSE	71640435	84.61538462	95.23809524	869
chr2:169479246-169479745	BBS5	169479494	+	protein_coding	FALSE	72714035	84.61538462	90.47619048	870
chr10:60944026-60944525	RHOBTB1	60944185	-	protein_coding	FALSE	72853237	84.61538462	90.47619048	871
chr11:61815083-61815548	FADS1	61815291	-	protein_coding	FALSE	73271331	84.61538462	100	872
chr17:9576377-9576876	CFAP52	9576627	+	protein_coding	FALSE	73680814	84.61538462	100	873
chr17:9576377-9576876	STX8	9576591	-	protein_coding	TRUE	73680850	84.61538462	100	874
chr2:168455980-168456498	CERS6	168456249	+	protein_coding	FALSE	73737280	84.61538462	100	875
chr6:96837228-96837727	GPR63	96837477	-	protein_coding	FALSE	73968502	84.61538462	95.23809524	876
chr17:8376495-8376899	KRBA2	8376704	-	protein_coding	FALSE	74880737	84.61538462	90.47619048	877
chr18:3602989-3603131	DLGAP1-AS2	3603000	+	lncRNA	FALSE	76770285	84.61538462	95.23809524	878
chrX:76172686-76173253	PBDC1	76173040	+	protein_coding	TRUE	79867855	84.61538462	100	879
chr16:10385805-10386304	ATF7IP2	10386055	+	protein_coding	FALSE	79952290	84.61538462	100	880
chr17:1717007-1717487	MIR22HG	1717174	-	lncRNA	FALSE	81540267	84.61538462	95.23809524	881
chr17:1515754-1515987	INPP5K	1515701	-	protein_coding	TRUE	81741740	84.61538462	95.23809524	882
chr13:32427929-32428428	N4BP2L1	32428178	-	protein_coding	FALSE	81936150	84.61538462	95.23809524	883
chr4:107931870-107932369	CYP2U1-AS1	107932119	-	lncRNA	FALSE	82282436	84.61538462	90.47619048	884
chr2:158457808-158458237	PKP4	158458193	+	protein_coding	FALSE	83735336	84.61538462	95.23809524	885
chr2:156435961-156436637	GPD2	156436379	+	protein_coding	FALSE	85757150	84.61538462	100	886
chr2:156332526-156333033	NR4A2	156332762	-	protein_coding	FALSE	85860767	84.61538462	100	887
chr14:21070010-21070509	ARHGEF40	21070273	+	protein_coding	FALSE	85973445	84.61538462	95.23809524	888
chr3:112086085-112086584	C3orf52	112086335	+	protein_coding	FALSE	86209224	84.61538462	100	889
chr16:3443288-3443802	NAA60	3443649	+	protein_coding	FALSE	86894696	84.61538462	100	890
chr16:3443288-3443802	ZNF597	3443504	-	protein_coding	FALSE	86894841	84.61538462	100	891
chr1:161098097-161098640	KLHDC9	161098363	+	protein_coding	FALSE	87858059	84.61538462	95.23809524	892
chr1:159780623-159781195	DUSP23	159780932	+	protein_coding	FALSE	89175490	84.61538462	100	893
chr3:107430680-107431179	LINC01990	107430930	+	lncRNA	FALSE	90864629	84.61538462	100	894
chr11:44066012-44066511	ACCS	44066270	+	protein_coding	FALSE	91020352	84.61538462	100	895
chr11:43880557-43881056	ALKBH3	43880811	+	protein_coding	FALSE	91205811	84.61538462	100	896
chr10:35195804-35196201	CREM	35196009	+	protein_coding	FALSE	98601413	84.61538462	100	897
chr4:88592982-88593245	HERC3	88593251	+	protein_coding	FALSE	101621304	84.61538462	90.47619048	898
chr4:88456866-88457366	HERC5	88457119	+	protein_coding	FALSE	101757436	84.61538462	100	899
chr5:79514108-79514213	HOMER1	79514134	-	protein_coding	FALSE	102024125	84.61538462	95.23809524	900
chr5:76715793-76716292	F2R	76716126	+	protein_coding	FALSE	104822133	84.61538462	95.23809524	901
chr4:84966142-84967067	WDFY3-AS2	84966748	+	lncRNA	FALSE	105247807	84.61538462	90.47619048	902
chr4:84966142-84967067	WDFY3	84966690	-	protein_coding	FALSE	105247865	84.61538462	90.47619048	903
chr8:38528062-38528912	C8orf86	38528657	-	lncRNA	FALSE	106609979	84.61538462	95.23809524	904
chrX:46573437-46573936	CHST7	46573765	+	protein_coding	FALSE	109467130	84.61538462	95.23809524	905
chrX:44542726-44543239	FUNDC1	44542859	-	protein_coding	FALSE	111498036	84.61538462	100	906
chr11:22829589-22830216	SVIP	22829801	-	protein_coding	FALSE	112256821	84.61538462	100	907
chrX:41923443-41923813	CASK	41923554	-	protein_coding	FALSE	114117341	84.61538462	95.23809524	908
chrX:41922785-41923284	CASK	41923030	-	protein_coding	FALSE	114117865	84.61538462	100	909
chr12:19129442-19129941	PLEKHA5	19129733	+	protein_coding	FALSE	114145576	84.61538462	100	910
chr2:127107029-127107577	BIN1	127107288	-	protein_coding	FALSE	115086241	84.61538462	100	911
chr10:17617125-17617624	HACD1	17617374	-	protein_coding	FALSE	116180048	84.61538462	100	912
chrX:38801139-38801681	MID1IP1	38801440	+	protein_coding	FALSE	117239455	84.61538462	100	913
chr12:15789250-15789826	EPS8	15789400	-	protein_coding	FALSE	117485909	84.61538462	100	914
chr11:13277324-13277976	ARNTL	13277639	+	protein_coding	FALSE	121808983	84.61538462	100	915
chr11:12110326-12110825	MICAL2	12110590	+	protein_coding	FALSE	122976032	84.61538462	100	916
chr12:7188621-7188909	PEX5	7188724	+	protein_coding	FALSE	126086585	84.61538462	90.47619048	917
chr12:7130121-7130620	CLSTN3	7130371	+	protein_coding	FALSE	126144938	84.61538462	95.23809524	918
chr12:7092198-7092697	C1R	7092445	-	protein_coding	FALSE	126182864	84.61538462	95.23809524	919
chr7:32942921-32943420	RP9P	32943176	-	transcribed_unprocessed_pseudogene	FALSE	126402797	84.61538462	90.47619048	920
chr5:52989076-52989581	ITGA2	52989340	+	protein_coding	FALSE	128548919	84.61538462	90.47619048	921
chr5:52787690-52788551	PELO	52787953	+	protein_coding	FALSE	128750306	84.61538462	100	922
chr5:52787690-52788551	ITGA1	52787947	+	protein_coding	FALSE	128750312	84.61538462	100	923
chr11:5624727-5625226	TRIM34	5625001	+	protein_coding	FALSE	129461621	84.61538462	95.23809524	924
chr5:50666688-50667187	PARP8	50666938	+	protein_coding	FALSE	130871321	84.61538462	100	925
chr7:28180207-28181068	JAZF1	28180632	-	protein_coding	FALSE	131165341	84.61538462	100	926
chr7:28180207-28181068	JAZF1-AS1	28180443	+	lncRNA	FALSE	131165530	84.61538462	100	927
chr11:2377743-2378242	CD81-AS1	2377992	-	lncRNA	FALSE	132708630	84.61538462	100	928
chr6:37172109-37172472	PIM1	37172468	+	protein_coding	FALSE	133633511	84.61538462	90.47619048	929
chr4:55545923-55546042	CLOCK	55545932	-	protein_coding	FALSE	134668623	84.61538462	90.47619048	930
chr2:105744813-105745312	NCK2	105745063	+	protein_coding	FALSE	136448466	84.61538462	95.23809524	931
chr2:105398827-105399474	FHL2	105399224	-	protein_coding	FALSE	136794305	84.61538462	100	932
chr4:52038070-52038569	SGCB	52038299	-	protein_coding	FALSE	138176256	84.61538462	100	933
chrX:17736949-17737698	SCML1	17737449	+	protein_coding	FALSE	138303446	84.61538462	100	934
chrX:15737907-15738538	CA5B	15738270	+	protein_coding	FALSE	140302625	84.61538462	95.23809524	935
chr5:39424821-39425483	DAB2	39425233	-	protein_coding	FALSE	142113026	84.61538462	100	936
chr6:28124306-28124805	ZSCAN16	28124609	+	protein_coding	FALSE	142681370	84.61538462	95.23809524	937
chr5:37248796-37249678	CPLANE1	37249365	-	protein_coding	FALSE	144288894	84.61538462	100	938
chr5:37248796-37249678	CPLANE1-AS1	37249030	+	lncRNA	FALSE	144289229	84.61538462	100	939
chr6:26234724-26235238	H1-3	26234987	-	protein_coding	FALSE	144570992	84.61538462	100	940
chr5:35617637-35618136	SPEF2	35617889	+	protein_coding	FALSE	145920370	84.61538462	90.47619048	941
chr5:34838914-34839413	TTC23L	34839164	+	protein_coding	FALSE	146699095	84.61538462	100	942
chr3:50567543-50568042	C3orf18	50567747	-	protein_coding	FALSE	147727812	84.61538462	95.23809524	943
chr6:16759985-16760327	ATXN1	16760102	-	protein_coding	FALSE	154045877	84.61538462	95.23809524	944
chr1:94541608-94542107	F3	94541759	-	protein_coding	FALSE	154414663	84.61538462	90.47619048	945
chr3:42654139-42654638	ZBTB47	42654505	+	protein_coding	FALSE	155641054	84.61538462	95.23809524	946
chr3:42654139-42654638	ZBTB47-AS1	42654388	-	lncRNA	FALSE	155641171	84.61538462	95.23809524	947
chr1:91021282-91021721	ZNF644	91021473	-	protein_coding	FALSE	157934949	84.61538462	95.23809524	948
chr1:89632645-89633334	LRRC8C	89633072	+	protein_coding	FALSE	159323350	84.61538462	100	949
chr2:74554525-74554761	DOK1	74554720	+	protein_coding	FALSE	167638809	84.61538462	100	950
chr6:3023768-3024187	HTATSF1P2	3023772	-	processed_pseudogene	FALSE	167782207	84.61538462	90.47619048	951
chr6:2841673-2842299	SERPINB1	2841959	-	protein_coding	FALSE	167964020	84.61538462	100	952
chr3:29280690-29281561	RBMS3	29281073	+	protein_coding	FALSE	169014486	84.61538462	100	953
chr3:29280690-29281561	RBMS3-AS3	29280904	-	lncRNA	FALSE	169014655	84.61538462	100	954
chr3:27369211-27369710	NEK10	27369460	-	protein_coding	FALSE	170926099	84.61538462	95.23809524	955
chr2:66433221-66433720	MEIS1-AS3	66433470	-	lncRNA	FALSE	175760059	84.61538462	95.23809524	956
chr2:66433221-66433720	MEIS1	66433452	+	protein_coding	FALSE	175760077	84.61538462	95.23809524	957
chr4:6269497-6270099	WFS1	6269849	+	protein_coding	FALSE	183944706	84.61538462	100	958
chr1:61742227-61742726	PATJ	61742477	+	protein_coding	FALSE	187213945	84.61538462	95.23809524	959
chr1:40477380-40477879	ZFP69	40477630	+	protein_coding	FALSE	208478792	84.61538462	100	960
chr1:36306805-36307356	SH3D21	36307110	+	protein_coding	FALSE	212649312	84.61538462	100	961
chr1:35718712-35719439	C1orf216	35718894	-	protein_coding	FALSE	213237528	84.61538462	100	962
chr1:32241461-32241960	MTMR9LP	32241710	-	transcribed_unprocessed_pseudogene	FALSE	216714712	84.61538462	100	963
chr1:20732391-20732890	SH2D5	20732640	-	protein_coding	FALSE	228223782	84.61538462	100	964
chr2:241881113-241881981	LINC01237	241881367	+	lncRNA	FALSE	312162	88.46153846	95.23809524	965
chr19:58150532-58151031	ZNF329	58150787	-	protein_coding	FALSE	466829	88.46153846	100	966
chr21:46184210-46185028	SPATC1L	46184476	-	protein_coding	FALSE	525507	88.46153846	100	967
chr19:57769402-57769901	ZNF586	57769655	+	protein_coding	FALSE	847961	88.46153846	100	968
chr2:241150180-241150622	PPP1R7	241150418	+	protein_coding	TRUE	1043111	88.46153846	100	969
chr2:241150180-241150622	PASK	241150264	-	protein_coding	FALSE	1043265	88.46153846	100	970
chr19:57350968-57351523	ZNF304	57351271	+	protein_coding	FALSE	1266345	88.46153846	100	971
chr12:131894200-131894983	ULK1	131894622	+	protein_coding	TRUE	1380687	88.46153846	95.23809524	972
chr20:62861514-62862239	TCFL5	62861822	-	protein_coding	FALSE	1582345	88.46153846	100	973
chr16:88650835-88651334	CYBA	88651083	-	protein_coding	FALSE	1687262	88.46153846	95.23809524	974
chr20:62301858-62302259	ADRM1	62302093	+	protein_coding	TRUE	2142074	88.46153846	95.23809524	975
chr14:104689356-104689855	INF2	104689606	+	protein_coding	FALSE	2354112	88.46153846	90.47619048	976
chr21:44338394-44338687	CFAP410	44338338	-	protein_coding	FALSE	2371645	88.46153846	95.23809524	977
chr3:195909777-195909940	TNK2	195909802	-	protein_coding	FALSE	2385757	88.46153846	90.47619048	978
chr19:55640742-55641075	CCDC106	55641062	+	protein_coding	FALSE	2976554	88.46153846	100	979
chr19:55640742-55641075	ZNF581	55641031	+	protein_coding	FALSE	2976585	88.46153846	100	980
chr19:55640742-55641075	ZNF580	55640985	+	protein_coding	FALSE	2976631	88.46153846	100	981
chr19:55484940-55485439	NAT14	55485188	+	protein_coding	FALSE	3132428	88.46153846	100	982
chr18:76823910-76824409	ZNF236	76824160	+	protein_coding	FALSE	3549125	88.46153846	90.47619048	983
chr2:238239852-238240374	HES6	238240041	-	protein_coding	FALSE	3953488	88.46153846	100	984
chr14:102509557-102510107	ANKRD9	102509799	-	protein_coding	FALSE	4533919	88.46153846	100	985
chr22:46267714-46268213	TTC38	46267961	+	protein_coding	FALSE	4550507	88.46153846	100	986
chr15:96330483-96331131	NR2F2	96330700	+	protein_coding	FALSE	5660489	88.46153846	95.23809524	987
chr19:52570014-52570522	ZNF701	52570273	+	protein_coding	FALSE	6047343	88.46153846	100	988
chr22:44701948-44702447	PRR5-ARHGAP8	44702233	+	protein_coding	FALSE	6116235	88.46153846	90.47619048	989
chr22:44701948-44702447	PRR5	44702204	+	protein_coding	FALSE	6116264	88.46153846	90.47619048	990
chr14:100306298-100306804	SLC25A29	100306547	-	protein_coding	FALSE	6737171	88.46153846	100	991
chr3:191330287-191330786	UTS2B	191330526	-	protein_coding	FALSE	6965033	88.46153846	100	992
chr3:191329457-191329552	UTS2B	191329616	-	protein_coding	FALSE	6965943	88.46153846	90.47619048	993
chr3:191329457-191329552	CCDC50	191329394	+	protein_coding	TRUE	6966165	88.46153846	90.47619048	994
chr22:43186882-43187381	TTLL12	43187134	-	protein_coding	FALSE	7631334	88.46153846	95.23809524	995
chr17:75393766-75394142	GRB2	75394033	-	protein_coding	TRUE	7863408	88.46153846	100	996
chr17:75270400-75270459	MIF4GD	75270414	-	protein_coding	FALSE	7987027	88.46153846	90.47619048	997
chr7:151086023-151086671	AGAP3	151086475	+	protein_coding	TRUE	8259498	88.46153846	100	998
chr19:49813061-49813784	FUZ	49813309	-	protein_coding	FALSE	8804307	88.46153846	100	999
chr22:41682260-41682711	SNU13	41682456	-	protein_coding	FALSE	9136012	88.46153846	100	1000
chr12:123670863-123671362	TCTN2	123671113	+	protein_coding	FALSE	9604196	88.46153846	95.23809524	1001
chr9:128702254-128702753	PKN3	128702503	+	protein_coding	FALSE	9692214	88.46153846	100	1002
chr16:80540702-80541201	DYNLRB2	80540993	+	protein_coding	FALSE	9797352	88.46153846	100	1003
chr16:80540702-80541201	DYNLRB2-AS1	80540953	-	lncRNA	FALSE	9797392	88.46153846	100	1004
chr17:73311755-73312337	CDC42EP4	73312005	-	protein_coding	FALSE	9945436	88.46153846	100	1005
chr19:48390666-48391006	KDELR1	48390855	-	protein_coding	TRUE	10226761	88.46153846	95.23809524	1006
chr21:36069674-36070173	CBR1	36069941	+	protein_coding	FALSE	10640042	88.46153846	100	1007
chr11:124115154-124115662	VWA5A	124115404	+	protein_coding	FALSE	10971218	88.46153846	95.23809524	1008
chr3:186930276-186930775	ST6GAL1	186930526	+	protein_coding	FALSE	11365033	88.46153846	95.23809524	1009
chr8:133570408-133570682	ST3GAL1	133570379	-	protein_coding	FALSE	11568257	88.46153846	100	1010
chr22:39014010-39014509	APOBEC3C	39014257	+	protein_coding	FALSE	11804211	88.46153846	95.23809524	1011
chr22:38982149-38982648	APOBEC3B	38982399	+	protein_coding	FALSE	11836069	88.46153846	95.23809524	1012
chr6:158819144-158819257	EZR	158819349	-	protein_coding	FALSE	11986630	88.46153846	95.23809524	1013
chr1:236523189-236523688	LGALS8	236523439	+	protein_coding	FALSE	12432983	88.46153846	90.47619048	1014
chr19:45469576-45469641	FOSB	45469876	+	protein_coding	FALSE	13147740	88.46153846	95.23809524	1015
chr20:50794644-50795143	BCAS4	50794894	+	protein_coding	FALSE	13649273	88.46153846	95.23809524	1016
chr19:44207314-44207697	ZNF227	44207547	+	protein_coding	FALSE	14410069	88.46153846	95.23809524	1017
chr19:43827071-43827570	ZNF283	43827321	+	protein_coding	FALSE	14790295	88.46153846	95.23809524	1018
chr19:43827071-43827570	LYPD5	43827206	-	protein_coding	FALSE	14790410	88.46153846	95.23809524	1019
chr13:99087538-99087862	DOCK9-DT	99087819	+	lncRNA	FALSE	15276509	88.46153846	95.23809524	1020
chr17:67378606-67379041	PITPNC1	67378966	+	protein_coding	FALSE	15878475	88.46153846	95.23809524	1021
chr19:42396858-42397377	LIPE-AS1	42397114	+	lncRNA	FALSE	16220502	88.46153846	90.47619048	1022
chr15:84658198-84658821	NMB	84658563	-	protein_coding	FALSE	17332626	88.46153846	100	1023
chr21:29300078-29300332	BACH1	29300133	+	protein_coding	FALSE	17409850	88.46153846	95.23809524	1024
chr16:71894364-71894585	IST1	71894405	+	protein_coding	FALSE	18443940	88.46153846	90.47619048	1025
chr14:88554530-88555029	PTPN21	88555007	-	protein_coding	FALSE	18488711	88.46153846	90.47619048	1026
chr16:71484260-71484756	ZNF19	71484610	-	protein_coding	FALSE	18853735	88.46153846	100	1027
chr17:63446112-63446611	CYB561	63446354	-	protein_coding	FALSE	19811087	88.46153846	100	1028
chr4:170026181-170026712	MFAP3L	170026430	-	protein_coding	FALSE	20188125	88.46153846	100	1029
chr6:150068898-150069397	ULBP3	150069121	-	protein_coding	FALSE	20736858	88.46153846	100	1030
chr4:169270813-169271348	SH3RF1	169270956	-	protein_coding	FALSE	20943599	88.46153846	90.47619048	1031
chr15:80695061-80695560	ABHD17C	80695310	+	protein_coding	FALSE	21295879	88.46153846	95.23809524	1032
chr19:37077972-37078560	ZNF420	37078418	+	protein_coding	FALSE	21539198	88.46153846	100	1033
chr8:123541004-123541529	FBXO32	123541206	-	protein_coding	FALSE	21597430	88.46153846	90.47619048	1034
chr11:113314279-113314854	TTC12	113314579	+	protein_coding	FALSE	21772043	88.46153846	100	1035
chr4:168318476-168319057	DDX60	168318752	-	protein_coding	FALSE	21895803	88.46153846	100	1036
chr16:68084621-68085004	NFATC3	68084839	+	protein_coding	FALSE	22253506	88.46153846	100	1037
chr16:67666507-67667063	C16orf86	67666814	+	protein_coding	FALSE	22671531	88.46153846	100	1038
chr16:67666507-67667063	ENKD1	67666750	-	protein_coding	FALSE	22671595	88.46153846	100	1039
chr2:219218681-219219240	ABCB6	219218958	-	protein_coding	FALSE	22974571	88.46153846	100	1040
chr15:78873572-78873752	MORF4L1	78873723	+	protein_coding	TRUE	23117466	88.46153846	100	1041
chr19:35154472-35154971	FXYD5	35154730	+	protein_coding	FALSE	23462886	88.46153846	90.47619048	1042
chr19:34926577-34927152	ZNF30	34926903	+	protein_coding	FALSE	23690713	88.46153846	100	1043
chr19:34926577-34927152	ZNF30-AS1	34926828	-	lncRNA	FALSE	23690788	88.46153846	100	1044
chr19:34677347-34677888	ZNF302	34677639	+	protein_coding	FALSE	23939977	88.46153846	100	1045
chr12:107093493-107094107	CRY1	107093549	-	protein_coding	FALSE	26181760	88.46153846	100	1046
chr1:222713118-222713283	BROX	222713321	+	protein_coding	FALSE	26243101	88.46153846	90.47619048	1047
chr1:222713118-222713283	AIDA	222713210	-	protein_coding	TRUE	26243212	88.46153846	90.47619048	1048
chr3:171460159-171460728	TNIK	171460408	-	protein_coding	FALSE	26835151	88.46153846	95.23809524	1049
chr22:23768260-23768382	MMP11	23768226	+	protein_coding	FALSE	27050242	88.46153846	95.23809524	1050
chr12:104456664-104457163	CHST11	104456948	+	protein_coding	FALSE	28818361	88.46153846	100	1051
chr2:213283960-213284628	SPAG16	213284389	+	protein_coding	FALSE	28909140	88.46153846	100	1052
chr2:213283960-213284628	SPAG16-DT	213284205	-	lncRNA	FALSE	28909324	88.46153846	100	1053
chr8:115668779-115669278	TRPS1	115668975	-	protein_coding	FALSE	29469661	88.46153846	100	1054
chr15:72474962-72475374	TMEM202-AS1	72475168	-	lncRNA	FALSE	29516021	88.46153846	100	1055
chr15:72474962-72475374	ARIH1	72474936	+	protein_coding	FALSE	29516253	88.46153846	100	1056
chr10:104232128-104232635	CFAP43	104232364	-	protein_coding	FALSE	29565058	88.46153846	100	1057
chr5:151223844-151224343	CCDC69	151224093	-	protein_coding	FALSE	30314166	88.46153846	100	1058
chr22:20393865-20394364	ZNF74	20394115	+	protein_coding	FALSE	30424353	88.46153846	100	1059
chr20:33663516-33663922	NECAB3	33663719	-	protein_coding	FALSE	30780448	88.46153846	95.23809524	1060
chr15:70763262-70763782	UACA	70763558	-	protein_coding	FALSE	31227631	88.46153846	95.23809524	1061
chr18:48538770-48539305	CTIF	48539031	+	protein_coding	FALSE	31834254	88.46153846	100	1062
chr14:75051176-75051782	MLH3	75051467	-	protein_coding	FALSE	31992251	88.46153846	100	1063
chr17:50055490-50056217	ITGA3	50055968	+	protein_coding	FALSE	33201473	88.46153846	100	1064
chr17:50055490-50056217	PICART1	50055746	-	lncRNA	FALSE	33201695	88.46153846	100	1065
chr9:104927987-104928496	ABCA1	104928155	-	protein_coding	FALSE	33466562	88.46153846	100	1066
chr2:207165767-207166415	KLF7	207166186	-	protein_coding	FALSE	35027343	88.46153846	100	1067
chr10:98414972-98415471	PYROXD2	98415182	-	protein_coding	FALSE	35382240	88.46153846	100	1068
chr12:96489300-96489820	CFAP54	96489571	+	protein_coding	FALSE	36785738	88.46153846	95.23809524	1069
chr19:21358683-21359182	ZNF738	21358930	+	protein_coding	FALSE	37258686	88.46153846	100	1070
chr10:96513677-96514176	TLL2	96513926	-	protein_coding	FALSE	37283496	88.46153846	100	1071
chr19:19865580-19866079	ZNF253	19865882	+	protein_coding	FALSE	38751734	88.46153846	100	1072
chr8:106269928-106270427	OXR1	106270190	+	protein_coding	FALSE	38868446	88.46153846	100	1073
chr10:94402179-94402678	TBC1D12	94402541	+	protein_coding	FALSE	39394881	88.46153846	95.23809524	1074
chr11:95229936-95230435	LNCRNA-IUR	95230186	+	lncRNA	FALSE	39856436	88.46153846	100	1075
chr10:93893720-93894219	SLC35G1	93893973	+	protein_coding	FALSE	39903449	88.46153846	100	1076
chr17:42658998-42659499	TUBG2	42659284	+	protein_coding	FALSE	40598157	88.46153846	100	1077
chr9:96777880-96778379	ZNF510	96778129	-	protein_coding	FALSE	41616588	88.46153846	100	1078
chr1:207050797-207051327	YOD1	207051208	-	protein_coding	FALSE	41905214	88.46153846	100	1079
chr16:48365753-48366201	SIAH1	48365901	-	protein_coding	FALSE	41972444	88.46153846	100	1080
chr14:64540119-64540717	HSPA2-AS1	64540368	-	lncRNA	FALSE	42503350	88.46153846	100	1081
chr19:16078737-16079209	TPM4	16078852	+	protein_coding	TRUE	42538764	88.46153846	95.23809524	1082
chr15:59372570-59373122	FAM81A	59372995	+	protein_coding	FALSE	42618194	88.46153846	100	1083
chr15:59372570-59373122	MYO1E	59372871	-	protein_coding	FALSE	42618318	88.46153846	100	1084
chr7:116210243-116210742	TES	116210506	+	protein_coding	FALSE	43135467	88.46153846	100	1085
chr17:40121829-40122175	MSL1	40121971	+	protein_coding	TRUE	43135470	88.46153846	90.47619048	1086
chr19:15449702-15450201	WIZ	15449951	-	protein_coding	FALSE	43167665	88.46153846	90.47619048	1087
chr17:39197454-39197953	CACNB1	39197703	-	protein_coding	FALSE	44059738	88.46153846	100	1088
chr18:35377088-35377587	ZNF396	35377337	-	protein_coding	FALSE	44995948	88.46153846	100	1089
chr6:125749296-125749835	HEY2	125749632	+	protein_coding	FALSE	45056347	88.46153846	95.23809524	1090
chr15:56733216-56733721	ZNF280D	56733494	-	protein_coding	FALSE	45257695	88.46153846	100	1091
chr14:61750848-61751360	HIF1A-AS3	61751100	-	lncRNA	FALSE	45292618	88.46153846	100	1092
chr3:152298904-152299000	MBNL1	152298982	+	protein_coding	FALSE	45996577	88.46153846	100	1093
chr8:98944132-98944652	OSR2	98944403	+	protein_coding	FALSE	46194233	88.46153846	90.47619048	1094
chr14:60723885-60724384	SIX4	60724348	-	protein_coding	FALSE	46319370	88.46153846	100	1095
chr19:11987367-11987866	ZNF433-AS1	11987617	+	lncRNA	FALSE	46629999	88.46153846	100	1096
chr8:98294144-98294643	NIPAL2	98294393	-	protein_coding	FALSE	46844243	88.46153846	100	1097
chr9:91424027-91424084	NFIL3	91423832	-	protein_coding	FALSE	46970885	88.46153846	90.47619048	1098
chr19:10270591-10271090	ICAM1	10271093	+	protein_coding	FALSE	48346523	88.46153846	90.47619048	1099
chr14:58395676-58396244	TOMM20L	58395930	+	protein_coding	FALSE	48647788	88.46153846	95.23809524	1100
chr18:31684474-31684973	B4GALT6	31684581	-	protein_coding	FALSE	48688704	88.46153846	95.23809524	1101
chr15:51751311-51751810	TMOD2	51751597	+	protein_coding	FALSE	50239592	88.46153846	90.47619048	1102
chr15:51751311-51751810	LYSMD2	51751585	-	protein_coding	FALSE	50239604	88.46153846	90.47619048	1103
chr19:7920814-7921166	SNAPC2	7921013	+	protein_coding	FALSE	50696603	88.46153846	100	1104
chr8:94262070-94262569	GEM	94262319	-	protein_coding	FALSE	50876317	88.46153846	100	1105
chr19:7488789-7489288	PEX11G	7489035	-	protein_coding	FALSE	51128581	88.46153846	100	1106
chr6:119349517-119350016	MAN1A1	119349761	-	protein_coding	FALSE	51456218	88.46153846	100	1107
chr2:190343220-190343719	INPP1	190343570	+	protein_coding	FALSE	51849959	88.46153846	90.47619048	1108
chrX:103628714-103629213	TCEAL1	103628975	+	protein_coding	FALSE	52411920	88.46153846	100	1109
chr6:117482354-117482931	DCBLD1	117482640	+	protein_coding	FALSE	53323339	88.46153846	100	1110
chr12:79690761-79691260	PAWR	79690964	-	protein_coding	FALSE	53584345	88.46153846	95.23809524	1111
chr17:29568145-29568290	TP53I13	29568056	+	protein_coding	FALSE	53689385	88.46153846	100	1112
chrX:101931817-101932316	ZMAT1	101932031	-	protein_coding	FALSE	54108864	88.46153846	95.23809524	1113
chr6:116616182-116616728	RSPH4A	116616479	+	protein_coding	FALSE	54189500	88.46153846	100	1114
chrX:101622880-101623379	ARMCX3	101623128	+	protein_coding	TRUE	54417767	88.46153846	100	1115
chrX:101617752-101618251	ARMCX6	101618001	-	protein_coding	FALSE	54422894	88.46153846	100	1116
chr17:28405963-28406462	SLC46A1	28406212	-	protein_coding	FALSE	54851229	88.46153846	100	1117
chr19:2944722-2945285	ZNF77	2944971	-	protein_coding	FALSE	55672645	88.46153846	100	1118
chr19:2900540-2901147	ZNF57	2900928	+	protein_coding	FALSE	55716688	88.46153846	100	1119
chr18:24426395-24426949	IMPACT	24426670	+	protein_coding	FALSE	55946615	88.46153846	100	1120
chr14:50944281-50944780	PYGL	50944483	-	protein_coding	FALSE	56099235	88.46153846	90.47619048	1121
chr12:75390820-75391350	GLIPR1L2	75391089	+	protein_coding	FALSE	57884220	88.46153846	100	1122
chr12:75390820-75391350	CAPS2	75390928	-	protein_coding	FALSE	57884381	88.46153846	100	1123
chr10:75401278-75402313	ZNF503	75401764	-	protein_coding	FALSE	58395658	88.46153846	90.47619048	1124
chr10:75401278-75402313	ZNF503-AS2	75401519	+	lncRNA	FALSE	58395903	88.46153846	90.47619048	1125
chr9:79571517-79572022	TLE4	79571773	+	protein_coding	FALSE	58822944	88.46153846	100	1126
chr7:100429779-100429908	MEPCE	100429831	+	protein_coding	TRUE	58916142	88.46153846	90.47619048	1127
chr2:183038257-183039108	NCKAP1	183038858	-	protein_coding	FALSE	59154671	88.46153846	100	1128
chr11:75561806-75562399	SERPINH1	75562137	+	protein_coding	FALSE	59524485	88.46153846	100	1129
chr3:138609199-138609249	FAIM	138609072	+	protein_coding	FALSE	59686487	88.46153846	95.23809524	1130
chr3:138329637-138330136	NME9	138329886	-	protein_coding	FALSE	59965673	88.46153846	100	1131
chr13:51451690-51451901	INTS6	51451574	-	protein_coding	FALSE	62912754	88.46153846	95.23809524	1132
chr8:81280233-81280732	FABP5	81280536	+	protein_coding	FALSE	63858100	88.46153846	95.23809524	1133
chr16:25066637-25067163	LINC02175	25066937	+	lncRNA	FALSE	65271408	88.46153846	100	1134
chr7:92835376-92835471	CDK6	92835297	-	protein_coding	FALSE	66510676	88.46153846	95.23809524	1135
chr3:131381226-131382014	NUDT16	131381671	+	protein_coding	FALSE	66913888	88.46153846	100	1136
chr3:131381226-131382014	NUDT16-DT	131381656	-	lncRNA	FALSE	66913903	88.46153846	100	1137
chr11:68010055-68010554	ALDH3B1	68010327	+	protein_coding	FALSE	67076295	88.46153846	95.23809524	1138
chr11:66958127-66958712	PC	66958386	-	protein_coding	FALSE	68128236	88.46153846	100	1139
chr5:112737580-112738108	APC	112737885	+	protein_coding	FALSE	68800374	88.46153846	100	1140
chr11:65873477-65873616	EFEMP2	65873592	-	protein_coding	FALSE	69213030	88.46153846	90.47619048	1141
chr2:172427305-172427804	ITGA6	172427586	+	protein_coding	FALSE	69765943	88.46153846	95.23809524	1142
chr15:31870423-31870922	OTUD7A	31870673	-	protein_coding	FALSE	70120516	88.46153846	100	1143
chr11:64285372-64285443	GPR137	64285477	+	protein_coding	FALSE	70801145	88.46153846	100	1144
chr10:62268570-62269113	RTKN2	62268844	-	protein_coding	FALSE	71528578	88.46153846	100	1145
chr2:169733596-169734095	KLHL23	169733832	+	protein_coding	FALSE	72459697	88.46153846	90.47619048	1146
chr11:61392110-61392721	TMEM216	61392393	+	protein_coding	FALSE	73694229	88.46153846	100	1147
chr9:62801215-62801714	LINC01410	62801465	+	lncRNA	FALSE	75593252	88.46153846	100	1148
chr11:59106758-59107434	FAM111B	59107185	+	protein_coding	FALSE	75979437	88.46153846	90.47619048	1149
chr12:56079775-56080274	ERBB3	56080137	+	protein_coding	FALSE	77195172	88.46153846	95.23809524	1150
chr12:55996951-55997508	SUOX	55997259	+	protein_coding	FALSE	77278050	88.46153846	95.23809524	1151
chr12:55729638-55729724	CD63	55729660	-	protein_coding	TRUE	77545649	88.46153846	95.23809524	1152
chr13:36346181-36346899	SPART	36346493	-	protein_coding	FALSE	78017835	88.46153846	100	1153
chr13:36346181-36346899	SPART-AS1	36346432	+	lncRNA	FALSE	78017896	88.46153846	100	1154
chr4:110198415-110198914	ELOVL6	110198653	-	protein_coding	FALSE	80015902	88.46153846	100	1155
chr12:51172844-51173393	TFCP2	51173134	-	protein_coding	FALSE	82102175	88.46153846	100	1156
chr4:107931311-107931810	CYP2U1	107931549	+	protein_coding	FALSE	82283006	88.46153846	100	1157
chrX:73562836-73563473	CHIC1	73563197	+	protein_coding	FALSE	82477698	88.46153846	100	1158
chrX:73562836-73563473	MAP2K4P1	73563085	-	transcribed_processed_pseudogene	FALSE	82477810	88.46153846	100	1159
chr5:98772835-98773804	RGMB-AS1	98773363	-	lncRNA	FALSE	82764896	88.46153846	100	1160
chr1:164558723-164559609	PBX1	164559184	+	protein_coding	FALSE	84397238	88.46153846	90.47619048	1161
chr12:47904782-47905311	VDR	47905040	-	protein_coding	FALSE	85370269	88.46153846	95.23809524	1162
chr16:4371598-4372097	VASN	4371848	+	protein_coding	FALSE	85966497	88.46153846	100	1163
chr16:3305190-3305724	ZNF75A	3305472	+	protein_coding	FALSE	87032873	88.46153846	100	1164
chr16:3305190-3305724	TIGD7	3305430	-	protein_coding	FALSE	87032915	88.46153846	100	1165
chr4:102827003-102827280	UBE2D3	102827122	-	protein_coding	TRUE	87387433	88.46153846	95.23809524	1166
chr16:2531159-2531658	CEMP1	2531408	-	protein_coding	FALSE	87806937	88.46153846	95.23809524	1167
chr10:43648629-43649128	ZNF32	43648881	-	protein_coding	TRUE	90148541	88.46153846	100	1168
chr1:157045649-157046059	ARHGEF11	157045742	-	protein_coding	FALSE	91910680	88.46153846	95.23809524	1169
chr1:157045121-157045620	ARHGEF11	157045073	-	protein_coding	FALSE	91911349	88.46153846	100	1170
chrX:63560744-63561243	LINC01278	63561004	-	lncRNA	FALSE	92479891	88.46153846	100	1171
chr13:21061334-21061833	LATS2	21061586	-	protein_coding	FALSE	93302742	88.46153846	100	1172
chr6:75748942-75749441	MYO6	75749201	+	protein_coding	FALSE	95056778	88.46153846	100	1173
chr1:153545492-153546056	S100A4	153545802	-	protein_coding	FALSE	95410620	88.46153846	90.47619048	1174
chr6:73262947-73263446	KHDC1	73263196	-	protein_coding	FALSE	97542783	88.46153846	100	1175
chr1:149899332-149899831	BOLA1	149899568	+	protein_coding	FALSE	99056854	88.46153846	100	1176
chr5:80083416-80083915	THBS4-AS1	80083654	-	lncRNA	FALSE	101454605	88.46153846	90.47619048	1177
chr5:79990961-79991545	THBS4	79991311	+	protein_coding	FALSE	101546948	88.46153846	100	1178
chr5:79990961-79991545	MTX3	79991259	-	protein_coding	FALSE	101547000	88.46153846	100	1179
chr1:147225185-147225888	FMO5	147225628	-	protein_coding	FALSE	101730794	88.46153846	95.23809524	1180
chr9:36258153-36258749	GNE	36258448	-	protein_coding	FALSE	102136269	88.46153846	100	1181
chr9:36136286-36136785	GLIPR2	36136536	+	protein_coding	FALSE	102258181	88.46153846	90.47619048	1182
chr9:35811963-35812512	SPAG8	35812262	-	protein_coding	FALSE	102582455	88.46153846	100	1183
chr9:34651935-34652434	IL11RA	34652185	+	protein_coding	FALSE	103742532	88.46153846	100	1184
chr9:33447328-33447883	AQP3	33447596	-	protein_coding	FALSE	104947121	88.46153846	95.23809524	1185
chr8:38468434-38469084	FGFR1	38468834	-	protein_coding	FALSE	106669802	88.46153846	100	1186
chr5:74640378-74640864	ENC1	74640649	-	protein_coding	FALSE	106897610	88.46153846	100	1187
chr11:28110193-28110493	METTL15	28110315	+	protein_coding	FALSE	106976307	88.46153846	100	1188
chrX:47582041-47582540	TIMP1	47582408	+	protein_coding	FALSE	108458487	88.46153846	100	1189
chr4:81471679-81472244	RASGEF1B	81471928	-	protein_coding	FALSE	108742627	88.46153846	100	1190
chr10:22325574-22325972	BMI1	22325670	+	protein_coding	TRUE	111471752	88.46153846	100	1191
chr4:76949446-76949963	SEPTIN11	76949751	+	protein_coding	FALSE	113264804	88.46153846	100	1192
chrX:41333736-41333838	DDX3X	41333913	+	protein_coding	TRUE	114706982	88.46153846	95.23809524	1193
chrX:40097740-40097963	BCOR	40097958	-	protein_coding	FALSE	115942937	88.46153846	95.23809524	1194
chr10:17228009-17228738	VIM	17228241	+	protein_coding	FALSE	116569181	88.46153846	100	1195
chr8:27614562-27615061	CLU	27614700	-	protein_coding	FALSE	117523936	88.46153846	100	1196
chrX:37847387-37847886	DYNLT3	37847571	-	protein_coding	TRUE	118193324	88.46153846	100	1197
chr12:14770167-14770312	H4-16	14770276	-	protein_coding	FALSE	118505033	88.46153846	95.23809524	1198
chr11:14358935-14359434	RRAS2	14359183	-	protein_coding	FALSE	120727439	88.46153846	100	1199
chr8:23163415-23164280	TNFRSF10D	23164027	-	protein_coding	FALSE	121974609	88.46153846	100	1200
chr8:22999943-23000080	PEBP4	23000000	-	protein_coding	FALSE	122138636	88.46153846	95.23809524	1201
chr8:22999943-23000080	RHOBTB2	22999929	+	protein_coding	FALSE	122138707	88.46153846	95.23809524	1202
chr8:22599351-22599850	C8orf58	22599601	+	protein_coding	FALSE	122539035	88.46153846	95.23809524	1203
chr12:10213288-10213761	GABARAPL1	10213440	+	protein_coding	FALSE	123061869	88.46153846	95.23809524	1204
chr5:55172928-55173522	CDC20B	55173177	-	protein_coding	FALSE	126365082	88.46153846	90.47619048	1205
chr12:6766067-6766566	PTMS	6766363	+	protein_coding	FALSE	126508946	88.46153846	95.23809524	1206
chr6:43510094-43510593	LRRC73	43510346	-	protein_coding	FALSE	127295633	88.46153846	90.47619048	1207
chr6:42746780-42747263	BICRAL	42746958	+	protein_coding	FALSE	128059021	88.46153846	100	1208
chr7:30771167-30771666	MINDY4	30771417	+	protein_coding	FALSE	128574556	88.46153846	100	1209
chr11:5689337-5689836	TRIM22	5689610	+	protein_coding	FALSE	129397012	88.46153846	95.23809524	1210
chr3:66997933-66998552	KBTBD8	66998307	+	protein_coding	FALSE	131297252	88.46153846	100	1211
chr10:134234-134733	ZMYND11	134484	+	protein_coding	FALSE	133662938	88.46153846	100	1212
chr1:114669862-114670437	DENND2C	114670111	-	protein_coding	FALSE	134286311	88.46153846	100	1213
chr6:32843836-32844335	PSMB9	32844136	+	protein_coding	FALSE	137961843	88.46153846	95.23809524	1214
chr6:32843836-32844335	PSMB8-AS1	32844086	+	lncRNA	FALSE	137961893	88.46153846	95.23809524	1215
chr6:32843836-32844335	PSMB8	32844047	-	protein_coding	FALSE	137961932	88.46153846	95.23809524	1216
chr4:51844539-51845011	DCUN1D4	51844884	+	protein_coding	FALSE	138369671	88.46153846	100	1217
chr5:43040096-43040627	ANXA2R	43040319	-	protein_coding	FALSE	138497940	88.46153846	100	1218
chr1:110209738-110210307	KCNC4	110210314	+	protein_coding	FALSE	138746108	88.46153846	100	1219
chr1:110209738-110210307	KCNC4-DT	110209987	-	lncRNA	FALSE	138746435	88.46153846	100	1220
chr7:20330389-20331351	ITGB8	20330900	+	protein_coding	FALSE	139015073	88.46153846	95.23809524	1221
chr6:31664805-31665275	CSNK2B	31665227	+	protein_coding	TRUE	139140752	88.46153846	95.23809524	1222
chr6:31664805-31665275	GPANK1	31664997	-	protein_coding	FALSE	139140982	88.46153846	95.23809524	1223
chr3:59049740-59050314	CFAP20DC	59050025	-	protein_coding	FALSE	139245534	88.46153846	100	1224
chr6:31271887-31272391	HLA-C	31272130	-	protein_coding	TRUE	139533849	88.46153846	95.23809524	1225
chr6:30687646-30688145	PPP1R18	30687895	-	protein_coding	FALSE	140118084	88.46153846	100	1226
chr6:30687144-30687624	PPP1R18	30687216	-	protein_coding	FALSE	140118763	88.46153846	100	1227
chr6:29632886-29633385	GABBR1	29633135	-	protein_coding	FALSE	141172844	88.46153846	100	1228
chr3:56682780-56683271	TASOR	56683017	-	protein_coding	FALSE	141612542	88.46153846	100	1229
chr6:27388468-27389025	ZNF391	27388759	+	protein_coding	FALSE	143417220	88.46153846	100	1230
chr6:26216395-26217169	H2AC8	26216921	+	protein_coding	FALSE	144589058	88.46153846	100	1231
chr6:26216395-26217169	H2BC8	26216688	-	protein_coding	FALSE	144589291	88.46153846	100	1232
chr6:26197074-26197482	H3C4	26197286	-	protein_coding	FALSE	144608693	88.46153846	95.23809524	1233
chr5:36875771-36876230	NIPBL-DT	36876207	-	lncRNA	FALSE	144662052	88.46153846	95.23809524	1234
chr3:51967217-51967716	PCBP4	51967457	-	protein_coding	FALSE	146328102	88.46153846	100	1235
chr2:95159336-95160047	ZNF514	95159539	-	protein_coding	FALSE	147033990	88.46153846	100	1236
chrX:7927307-7927989	PNPLA4	7927739	-	protein_coding	FALSE	148113156	88.46153846	100	1237
chr3:49358201-49358850	GPX1	49358353	-	protein_coding	TRUE	148937206	88.46153846	100	1238
chr3:48663518-48664240	LINC02585	48663776	+	lncRNA	FALSE	149631783	88.46153846	100	1239
chr3:45593839-45594226	LIMD1	45594324	+	protein_coding	FALSE	152701235	88.46153846	90.47619048	1240
chr3:44648491-44648990	ZNF35	44648741	+	protein_coding	FALSE	153646818	88.46153846	100	1241
chr1:95117088-95117587	TLCD4	95117355	+	protein_coding	FALSE	153839067	88.46153846	90.47619048	1242
chr1:91885920-91886529	TGFBR3	91886151	-	protein_coding	FALSE	157070271	88.46153846	100	1243
chr3:40505789-40506288	ZNF620	40506039	+	protein_coding	FALSE	157789520	88.46153846	100	1244
chr3:40476863-40477362	ZNF620	40477131	+	protein_coding	FALSE	157818428	88.46153846	100	1245
chr3:40476863-40477362	ZNF619	40477113	+	protein_coding	FALSE	157818446	88.46153846	100	1246
chr6:12012241-12012740	HIVEP1	12012491	+	protein_coding	FALSE	158793488	88.46153846	95.23809524	1247
chr6:10404099-10404751	TFAP2A	10404594	-	protein_coding	FALSE	160401385	88.46153846	100	1248
chr6:10404099-10404751	TFAP2A-AS2	10404502	+	lncRNA	FALSE	160401477	88.46153846	100	1249
chr1:85200796-85201295	SYDE2	85201016	-	protein_coding	FALSE	163755406	88.46153846	100	1250
chr3:31981524-31982100	ZNF860	31981771	+	protein_coding	FALSE	166313788	88.46153846	90.47619048	1251
chr5:14871529-14872028	ANKH	14871778	-	protein_coding	FALSE	166666481	88.46153846	100	1252
chr2:72825785-72826292	EXOC6B	72826041	-	protein_coding	FALSE	169367488	88.46153846	100	1253
chr1:78004605-78005065	DNAJB4	78004935	+	protein_coding	FALSE	170951487	88.46153846	100	1254
chr2:70125067-70125566	LINC01816	70125346	-	lncRNA	FALSE	172068183	88.46153846	100	1255
chr3:23202744-23203542	UBE2E2	23203162	+	protein_coding	FALSE	175092397	88.46153846	100	1256
chr2:66434874-66435649	MEIS1	66435169	+	protein_coding	FALSE	175758360	88.46153846	95.23809524	1257
chr5:1633756-1634255	PDCD6P1	1634005	-	transcribed_unprocessed_pseudogene	FALSE	179904254	88.46153846	100	1258
chr1:64744845-64745344	RAVER2	64745095	+	protein_coding	FALSE	184211327	88.46153846	95.23809524	1259
chr3:12967449-12968079	IQSEC1	12967668	-	protein_coding	TRUE	185327891	88.46153846	95.23809524	1260
chr2:55282067-55282568	PRORSD1P	55282319	+	transcribed_unitary_pseudogene	FALSE	186911210	88.46153846	100	1261
chr4:124226-124725	ZNF718	124501	+	protein_coding	FALSE	190090054	88.46153846	100	1262
chr1:52926979-52927523	SCP2	52927276	+	protein_coding	FALSE	196029146	88.46153846	95.23809524	1263
chr1:52926979-52927523	ECHDC2	52927212	-	protein_coding	FALSE	196029210	88.46153846	95.23809524	1264
chr1:50969948-50970179	CDKN2C	50970245	+	protein_coding	FALSE	197986177	88.46153846	95.23809524	1265
chr2:42568267-42568766	MTA3	42568517	+	protein_coding	FALSE	199625012	88.46153846	95.23809524	1266
chr2:38665660-38666239	GALM	38666081	+	protein_coding	FALSE	203527448	88.46153846	100	1267
chr1:42462953-42463351	CCDC30	42463221	+	protein_coding	FALSE	206493201	88.46153846	95.23809524	1268
chr1:39954862-39955361	MFSD2A	39955112	+	protein_coding	FALSE	209001310	88.46153846	100	1269
chr1:36323399-36323898	SH3D21	36323734	+	protein_coding	FALSE	212632688	88.46153846	100	1270
chr1:36323399-36323898	EVA1B	36323645	-	protein_coding	FALSE	212632777	88.46153846	100	1271
chr1:32351333-32351780	TSSK3	32351521	+	protein_coding	FALSE	216604901	88.46153846	95.23809524	1272
chr2:24084057-24084193	TP53I3	24084311	-	protein_coding	FALSE	218109218	88.46153846	100	1273
chr1:27959212-27959711	XKR8	27959588	+	protein_coding	FALSE	220996834	88.46153846	100	1274
chr1:27603245-27603744	AHDC1	27603479	-	protein_coding	FALSE	221352943	88.46153846	100	1275
chr2:10043152-10044058	KLF11	10043550	+	protein_coding	FALSE	232149979	88.46153846	100	1276
chr2:9474279-9474778	IAH1	9474537	+	protein_coding	FALSE	232718992	88.46153846	90.47619048	1277
chr1:12618149-12618532	DHRS3	12618210	-	protein_coding	FALSE	236338212	88.46153846	95.23809524	1278
chr1:8026084-8026583	ERRFI1	8026309	-	protein_coding	FALSE	240930113	88.46153846	100	1279
